# Supplementary material for: Effects of Ethnic Attributes on the Quality of Family Planning Services in Lima, Peru: A Randomized Crossover Trial
Source: PLoS One. 2015 Feb 11;10(2):e0115274. doi: 10.1371/journal.pone.0115274 (PMC4324646; doi:10.1371/journal.pone.0115274)
Supplement: S1 Data — (XLSX) [file pone.0115274.s002.xlsx]

## Sheet: Final Data
ID_paciente	p5	p9	p10	p11	p12	p13	p14	p15	p16	p16_1	p17	p18	p19	p20	p21	p22	p23	p24	p25	p26	p27	p28	p29	p30	p31	p32	p33	p34	p35	p36	p37	p53	p54	p38	p39	p40	p41	p42	p43	p44	p45	p45_1	p46	p47	p48	p49	p50	p51	p52
2	SaquÈ cita para el turno en el que vine	Mujer	20-29 aÒos	6	1	No	No	No	Si	No	No	No	Si	No	Si	No	Si	No	No	Si	No	Si	No	No	Si	Si	Si	No	No	No	No	Si	Si	No	No	No	Si	Si	No	No	Si	No	No	No	No	No	Si	No	No
2	He vuelto para atenderme	Mujer	30-39 aÒos	5	2	No	No	No	Si	No	Si	Si	Si	No	Si	No	Si	No	No	Si	No	Si	Si	No	Si	No	Si	No	Si	No	No	Si	No	No	Si	No	Si	Si	Si	No	Si	No	No	No	No	No	No	No	No
2	SaquÈ cita para el turno en el que vine	Mujer	40-49 aÒos	6	2	No	No	No	Si	No	No	No	Si	No	No	Si	Si	No	No	Si	No	Si	No	No	Si	Si	Si	No	Si	No	No	Si	No	Si	Si	Si	Si	Si	Si	Si	Si	No	No	No	No	No	No	No	No
2	SaquÈ cita para el turno en el que vine	Mujer	30-39 aÒos	7	1	No	No	No	Si	No	Si	Si	Si	No	Si	No	Si	No	No	Si	No	Si	No	No	Si	Si	Si	No	No	No	No	Si	No	No	No	No	No	No	No	No	Si	No	No	No	No	No	No	No	No
2	SaquÈ cita para el turno en el que vine	Mujer	30-39 aÒos	8	1	No	No	No	Si	No	Si	Si	Si	No	Si	No	Si	No	No	Si	No	Si	No	No	Si	Si	Si	No	Si	No	No	Si	No	No	Si	No	Si	Si	Si	No	Si	No	No	No	No	Si	No	No	No
2	He vuelto para atenderme	Mujer	30-39 aÒos	5	1	No	No	Si	Si	Si	Si	Si	Si	No	No	No	Si	No	No	Si	No	No	No	No	Si	Si	Si	No	No	No	No	Si	No	No	No	No	No	No	No	No	Si	No	No	No	No	No	No	No	No
2	He vuelto para atenderme	Mujer	40-49 aÒos	5	2	No	No	Si	Si	No	Si	Si	Si	No	Si	No	Si	Si	No	Si	No	Si	No	No	Si	Si	Si	No	Si	No	No	Si	No	No	Si	No	Si	Si	No	No	Si	No	No	No	No	No	No	No	No
2	SaquÈ cita para el turno en el que vine	Mujer	30-39 aÒos	5	1	No	No	No	Si	No	Si	Si	Si	No	Si	No	Si	No	No	Si	No	Si	No	No	Si	Si	Si	No	Si	No	No	Si	No	No	No	No	No	No	No	No	Si	No	No	No	No	No	No	No	No
2	SaquÈ cita para el turno en el que vine	Mujer	30-39 aÒos	7	1	No	No	No	Si	No	No	No	Si	No	Si	Si	Si	No	No	Si	No	Si	No	No	Si	Si	No	No	Si	No	Si	Si	No	No	No	No	Si	Si	Si	No	Si	Si	No	No	No	Si	Si	No	No
2	He vuelto para atenderme	Mujer	40-49 aÒos	7	2	No	No	No	Si	No	No	No	Si	No	Si	Si	Si	No	No	Si	No	No	No	No	Si	Si	Si	No	Si	No	No	Si	No	No	Si	No	Si	Si	Si	No	Si	No	No	No	No	No	No	No	No
2	SaquÈ cita para el turno en el que vine	Mujer	40-49 aÒos	5	2	No	No	No	Si	No	Si	Si	Si	Si	Si	No	Si	Si	No	Si	No	Si	No	No	Si	No	Si	No	Si	No	No	Si	No	No	No	No	Si	No	No	No	Si	No	No	No	No	No	No	No	No
2	He vuelto para atenderme	Mujer	50-59 aÒos	2	5	No	No	No	Si	No	No	No	Si	No	Si	Si	Si	No	No	Si	No	Si	No	No	Si	Si	Si	No	Si	No	No	Si	No	No	Si	No	Si	Si	No	No	Si	No	No	No	No	No	No	No	No
2	SaquÈ cita para el turno en el que vine	Mujer	30-39 aÒos	7	1	No	No	No	Si	No	No	No	Si	No	No	Si	Si	No	No	Si	No	Si	No	No	Si	Si	Si	No	Si	No	No	Si	No	No	No	No	Si	Si	No	No	Si	No	No	No	No	No	No	No	No
2	SaquÈ cita para el turno en el que vine	Mujer	40-49 aÒos	5	2	No	No	No	Si	No	Si	Si	Si	No	Si	No	Si	No	No	Si	No	Si	No	No	Si	Si	Si	No	Si	No	No	Si	No	No	No	No	No	No	No	No	Si	No	No	No	No	No	No	No	No
2	SaquÈ cita para el turno en el que vine	Mujer	30-39 aÒos	6	1	No	No	No	No	No	No	No	No	No	Si	No	Si	Si	No	Si	No	No	No	No	Si	No	Si	No	Si	No	No	Si	No	No	Si	No	Si	Si	No	No	Si	No	No	No	No	No	No	No	No
2	He vuelto para atenderme	Mujer	20-29 aÒos	6	1	No	No	No	Si	No	Si	Si	Si	No	Si	No	Si	No	No	No	No	Si	No	No	Si	Si	Si	No	Si	No	No	Si	No	No	No	No	Si	Si	No	No	Si	No	No	No	No	Si	No	No	No
2	SaquÈ cita para el turno en el que vine	Mujer	40-49 aÒos	5	2	No	No	No	Si	No	No	No	Si	No	Si	No	Si	No	No	Si	No	Si	No	No	Si	Si	Si	No	Si	No	No	Si	No	No	Si	No	Si	Si	Si	No	Si	No	No	No	No	No	No	No	No
2	SaquÈ cita para el turno en el que vine	Mujer	30-39 aÒos	6	1	No	No	Si	Si	No	Si	Si	Si	No	Si	Si	Si	No	No	Si	Si	Si	No	No	No	Si	Si	No	No	No	No	Si	Si	No	No	No	No	No	No	No	Si	No	No	No	No	No	Si	No	No
2	SaquÈ cita para el turno en el que vine	Mujer	30-39 aÒos	7	1	No	No	No	Si	No	No	No	Si	No	Si	No	Si	Si	No	No	No	Si	Si	Si	Si	Si	Si	No	No	No	No	Si	No	No	Si	No	Si	Si	Si	Si	Si	No	No	No	No	No	No	No	No
2	He vuelto para atenderme	Mujer	40-49 aÒos	5	2	No	No	Si	Si	No	No	No	Si	No	No	Si	Si	No	No	No	Si	Si	No	No	No	Si	Si	No	Si	No	No	Si	No	No	Si	No	Si	Si	No	No	Si	No	No	No	No	No	No	No	No
2	SaquÈ cita para el turno en el que vine	Mujer	20-29 aÒos	6	1	Si	Si	Si	Si	No	Si	Si	Si	No	Si	No	No	No	Si	No	Si	Si	No	No	No	Si	Si	No	No	No	No	Si	No	No	No	No	No	No	No	No	Si	No	No	No	No	No	No	No	No
2	SaquÈ cita para el turno en el que vine	Hombre	20-29 aÒos	7	1	No	No	Si	Si	No	No	No	Si	No	Si	Si	Si	No	No	No	No	Si	No	No	No	Si	Si	No	Si	No	No	Si	No	No	No	No	No	No	No	No	Si	No	No	No	No	No	No	No	No
2	SaquÈ cita para el turno en el que vine	Mujer	30-39 aÒos	6	1	No	No	Si	Si	No	No	No	Si	No	Si	Si	Si	No	No	Si	No	Si	No	No	Si	Si	Si	No	Si	No	No	Si	Si	No	No	No	Si	Si	No	No	Si	No	No	No	No	No	No	No	No
2	SaquÈ cita para el turno en el que vine	Mujer	50-59 aÒos	9	1	No	No	No	Si	No	Si	Si	Si	No	Si	No	Si	No	No	Si	No	No	No	No	Si	Si	Si	No	Si	No	No	Si	No	No	No	No	No	No	No	No	Si	No	No	No	No	No	No	No	No
2	He vuelto para atenderme	Mujer	40-49 aÒos	5	2	No	No	No	Si	No	Si	Si	Si	Si	Si	Si	Si	No	No	Si	No	Si	No	No	Si	Si	Si	No	Si	No	Si	Si	No	No	Si	No	Si	Si	Si	No	Si	No	No	No	No	No	No	No	No
2	He vuelto para atenderme	Mujer	30-39 aÒos	5	2	No	No	No	Si	No	Si	Si	Si	No	Si	Si	Si	Si	No	Si	No	Si	No	No	Si	No	No	No	Si	No	No	Si	No	No	No	No	No	No	No	No	Si	No	No	No	No	No	No	No	No
2	SaquÈ cita para el turno en el que vine	Mujer	50-59 aÒos	8	1	No	No	No	Si	No	No	No	Si	No	No	Si	Si	No	No	Si	No	No	No	No	Si	Si	No	No	Si	No	No	Si	No	No	No	No	Si	Si	No	No	Si	No	No	No	No	No	Si	No	No
2	SaquÈ cita para el turno en el que vine	Mujer	40-49 aÒos	7	1	No	No	No	Si	No	Si	Si	Si	No	No	No	Si	No	No	Si	No	Si	No	No	Si	Si	Si	No	Si	No	No	Si	No	No	No	No	Si	Si	No	No	Si	No	No	No	No	No	No	No	No
2	SaquÈ cita para el turno en el que vine	Mujer	20-29 aÒos	6	1	No	No	No	Si	No	No	No	Si	No	Si	Si	Si	No	No	Si	No	Si	No	No	Si	Si	Si	No	Si	No	No	Si	Si	No	No	No	Si	No	No	No	Si	No	No	No	No	No	No	No	No
2	SaquÈ cita para el turno en el que vine	Mujer	40-49 aÒos	6	1	No	No	No	Si	No	Si	Si	Si	Si	Si	No	Si	No	No	Si	No	Si	No	No	Si	Si	Si	No	Si	No	No	Si	No	Si	Si	No	Si	Si	No	No	Si	No	No	No	No	No	No	No	No
2	SaquÈ cita para el turno en el que vine	Mujer	50-59 aÒos	6	1	No	No	No	Si	No	Si	Si	Si	No	Si	No	Si	No	No	Si	No	No	No	No	Si	Si	Si	No	Si	No	No	Si	Si	No	No	No	Si	Si	No	No	Si	No	No	No	No	No	No	No	No
2	He vuelto para atenderme	Mujer	40-49 aÒos	7	1	No	No	No	Si	Si	Si	Si	Si	No	Si	No	Si	No	No	No	No	Si	No	No	Si	Si	Si	No	Si	No	No	Si	No	No	No	No	No	No	No	No	Si	No	No	No	No	No	No	No	No
2	SaquÈ cita para el turno en el que vine	Mujer	20-29 aÒos	7	1	No	No	No	Si	No	Si	Si	Si	No	Si	Si	Si	No	No	Si	No	Si	No	No	Si	No	Si	No	Si	No	No	Si	Si	No	No	No	Si	Si	Si	No	Si	No	No	No	No	No	No	No	No
2	SaquÈ cita para el turno en el que vine	Mujer	30-39 aÒos	6	1	No	No	No	Si	No	No	No	Si	No	No	Si	Si	No	No	Si	No	Si	No	No	Si	Si	Si	No	Si	No	No	Si	No	No	No	No	Si	No	No	No	Si	No	No	No	No	Si	No	No	No
2	SaquÈ cita para el turno en el que vine	Mujer	40-49 aÒos	5	1	No	No	No	Si	No	No	No	Si	Si	Si	No	Si	No	Si	Si	No	Si	No	No	Si	No	Si	No	Si	No	Si	Si	Si	No	No	No	Si	Si	No	No	Si	No	No	No	No	No	No	No	No
2	SaquÈ cita para el turno en el que vine	Mujer	50-59 aÒos	6	2	No	No	No	Si	No	Si	Si	Si	No	Si	Si	Si	No	No	Si	No	Si	No	No	Si	Si	Si	No	Si	No	No	Si	No	No	Si	No	Si	Si	No	No	Si	No	No	No	No	No	Si	No	No
2	He vuelto para atenderme	Mujer	40-49 aÒos	5	2	No	No	No	Si	No	No	No	Si	No	Si	No	No	No	Si	Si	No	Si	No	No	Si	Si	Si	No	Si	No	No	Si	No	No	No	No	Si	Si	No	No	Si	No	No	No	No	No	No	No	No
2	SaquÈ cita para el turno en el que vine	Mujer	20-29 aÒos	7	1	No	No	No	Si	No	Si	Si	Si	No	Si	No	Si	No	No	Si	No	Si	No	No	Si	Si	Si	No	Si	No	No	Si	No	No	Si	No	Si	Si	Si	No	Si	No	No	No	No	No	Si	No	No
2	SaquÈ cita para el turno en el que vine	Mujer	20-29 aÒos	4	2	No	No	No	Si	No	No	No	Si	No	Si	Si	Si	No	No	Si	No	Si	No	No	Si	Si	Si	No	Si	No	No	Si	Si	No	Si	No	Si	Si	Si	No	Si	No	No	No	No	No	No	No	No
2	SaquÈ cita para el turno en el que vine	Mujer	50-59 aÒos	8	1	No	No	Si	Si	No	Si	Si	Si	No	No	No	Si	No	No	Si	No	No	No	No	Si	Si	Si	No	Si	No	No	Si	Si	No	No	No	Si	No	No	No	Si	No	No	No	No	No	No	No	No
2	SaquÈ cita para el turno en el que vine	Mujer	30-39 aÒos	4	6	No	No	No	Si	No	Si	Si	Si	No	Si	No	Si	No	No	Si	No	Si	No	No	Si	Si	No	No	Si	No	No	Si	No	No	No	No	Si	Si	Si	No	Si	No	No	No	No	No	Si	No	No
2	SaquÈ cita para el turno en el que vine	Mujer	30-39 aÒos	6	1	No	No	No	Si	No	Si	Si	Si	No	Si	No	Si	No	No	Si	No	No	No	No	Si	Si	Si	No	Si	No	No	Si	No	No	Si	No	Si	Si	Si	No	Si	No	No	No	No	No	No	No	No
2	He vuelto para atenderme	Mujer	40-49 aÒos	5	2	No	No	No	Si	No	No	No	Si	Si	Si	Si	No	No	Si	Si	No	No	No	No	Si	Si	Si	No	Si	No	No	Si	No	No	No	No	No	No	No	No	No	Si	No	No	No	No	No	No	No
2	He vuelto para atenderme	Mujer	50-59 aÒos	7	1	No	No	No	Si	No	No	No	Si	Si	Si	No	Si	No	No	Si	No	Si	No	No	Si	Si	Si	No	No	No	No	Si	Si	No	No	No	Si	Si	No	No	No	Si	No	No	No	No	No	No	No
2	SaquÈ cita para el turno en el que vine	Mujer	30-39 aÒos	7	1	No	No	No	Si	No	Si	Si	Si	No	Si	No	Si	No	No	Si	No	Si	No	No	Si	No	Si	No	Si	No	No	Si	Si	No	No	No	Si	Si	No	No	Si	No	No	No	No	No	No	No	No
2	SaquÈ cita para el turno en el que vine	Mujer	30-39 aÒos	7	2	Si	Si	No	Si	No	Si	Si	Si	No	Si	No	Si	No	No	Si	No	Si	No	No	Si	Si	Si	No	Si	No	No	Si	Si	No	Si	No	Si	Si	Si	No	Si	No	No	No	No	No	No	No	No
2	SaquÈ cita para el turno en el que vine	Mujer	30-39 aÒos	3	6	No	No	No	Si	No	Si	Si	Si	No	Si	No	Si	No	No	Si	No	Si	No	No	Si	Si	Si	No	Si	No	No	Si	No	No	No	No	Si	Si	No	No	Si	No	No	No	No	No	Si	No	No
2	SaquÈ cita para el turno en el que vine	Mujer	40-49 aÒos	6	1	No	Si	Si	Si	No	Si	Si	Si	No	Si	No	No	No	Si	No	Si	Si	No	No	No	Si	No	No	Si	No	No	Si	Si	No	No	No	Si	No	No	No	Si	No	No	No	No	No	No	No	No
3	SaquÈ cita para el turno en el que vine	Mujer	40-49 aÒos	5	6	No	No	No	No	No	No	No	Si	No	Si	No	Si	No	No	Si	No	Si	No	No	Si	Si	Si	No	Si	No	No	Si	No	No	No	No	Si	No	Si	No	Si	No	No	No	No	No	No	No	No
3	SaquÈ cita para el turno en el que vine	Mujer	30-39 aÒos	6	4	No	No	No	Si	No	Si	Si	Si	Si	Si	No	Si	No	No	Si	No	No	No	No	Si	Si	Si	No	Si	No	No	Si	No	No	No	No	No	No	No	No	Si	No	No	No	No	No	No	No	No
3	He vuelto para atenderme	Hombre	40-49 aÒos	6	6	No	No	No	Si	No	No	No	Si	No	Si	Si	Si	No	No	Si	No	No	No	No	Si	Si	Si	No	Si	No	No	Si	No	No	No	No	No	No	No	No	Si	No	No	No	No	No	No	No	No
3	SaquÈ cita para el turno en el que vine	Mujer	40-49 aÒos	5	5	No	No	No	Si	No	Si	Si	Si	Si	Si	No	Si	No	No	Si	No	No	No	No	Si	Si	Si	Si	No	No	No	Si	No	No	No	No	No	No	No	No	Si	Si	No	No	No	No	No	No	No
3	SaquÈ cita para el turno en el que vine	Mujer	30-39 aÒos	5	6	No	No	No	No	No	No	No	Si	No	Si	No	Si	No	No	Si	No	No	No	No	Si	Si	Si	No	No	No	No	Si	No	No	No	No	No	No	No	No	Si	Si	No	No	No	No	No	No	No
3	SaquÈ cita para el turno en el que vine	Mujer	30-39 aÒos	4	5	No	No	No	No	No	Si	Si	Si	No	No	No	Si	No	No	Si	No	No	Si	No	Si	Si	Si	No	No	No	No	Si	No	No	No	No	No	No	No	No	No	Si	No	No	No	No	No	No	No
3	He vuelto para atenderme	Hombre	50-59 aÒos	5	6	No	No	No	No	No	Si	Si	Si	No	Si	No	Si	No	No	Si	No	No	No	No	Si	Si	Si	No	No	No	No	Si	No	No	No	No	No	No	No	No	Si	No	No	No	No	No	No	No	No
3	SaquÈ cita para el turno en el que vine	Mujer	30-39 aÒos	5	6	No	No	No	Si	No	No	No	Si	No	Si	No	Si	Si	No	Si	No	No	No	No	Si	Si	Si	No	No	No	No	Si	No	No	No	No	No	No	No	No	Si	No	No	No	No	No	No	No	No
3	He vuelto para atenderme	Mujer	20-29 aÒos	4	5	No	No	No	Si	No	No	No	No	No	Si	Si	Si	No	No	Si	Si	No	No	No	Si	Si	Si	No	No	No	No	Si	No	No	No	No	No	No	No	No	Si	Si	No	No	No	No	No	No	No
3	SaquÈ cita para el turno en el que vine	Mujer	50-59 aÒos	2	6	No	No	No	Si	No	Si	Si	No	No	Si	No	Si	No	No	Si	No	No	No	No	Si	Si	Si	No	No	No	No	Si	No	No	No	No	No	No	No	No	Si	Si	No	No	No	No	No	No	No
3	SaquÈ cita para el turno en el que vine	Mujer	20-29 aÒos	4	5	No	No	No	No	No	Si	Si	Si	No	Si	No	Si	No	No	Si	No	Si	No	No	Si	Si	Si	No	No	No	No	Si	No	No	No	No	No	No	No	No	Si	No	No	No	No	No	No	No	No
3	SaquÈ cita para el turno en el que vine	Mujer	30-39 aÒos	4	5	No	No	No	No	No	Si	Si	Si	No	Si	No	Si	No	No	Si	No	No	No	No	Si	Si	Si	No	Si	No	No	Si	No	No	No	No	No	No	No	No	Si	No	No	No	No	No	No	No	No
3	He vuelto para atenderme	Mujer	30-39 aÒos	5	5	No	No	No	Si	No	Si	Si	Si	No	Si	No	Si	Si	No	Si	No	Si	Si	No	Si	Si	Si	No	Si	No	No	Si	No	No	No	No	No	No	No	No	Si	No	No	No	No	No	No	No	No
3	SaquÈ cita para el turno en el que vine	Mujer	30-39 aÒos	5	6	No	No	No	Si	No	Si	Si	Si	No	Si	No	Si	No	No	Si	No	No	No	No	Si	Si	Si	No	No	No	No	Si	No	No	No	No	Si	Si	Si	No	Si	No	No	No	No	No	No	No	No
3	He vuelto para atenderme	Hombre	30-39 aÒos	5	5	No	No	No	No	No	No	No	Si	No	Si	No	Si	Si	No	No	No	Si	Si	Si	Si	No	Si	No	Si	No	No	Si	No	No	No	No	No	No	No	No	Si	No	No	No	No	No	No	No	No
3	He vuelto para atenderme	Hombre	50-59 aÒos	4	6	No	No	No	No	No	No	No	Si	No	Si	Si	No	No	No	Si	No	Si	No	No	Si	Si	No	No	No	No	No	Si	Si	No	No	No	No	No	No	No	Si	No	No	No	No	No	No	No	No
3	SaquÈ cita para el turno en el que vine	Mujer	30-39 aÒos	5	6	No	No	No	No	No	No	No	Si	No	Si	No	Si	No	No	Si	No	Si	Si	No	Si	No	Si	No	No	No	No	No	No	No	No	No	No	No	No	No	Si	No	No	No	No	No	No	No	No
3	SaquÈ cita para el turno en el que vine	Mujer	30-39 aÒos	4	6	No	No	No	No	No	Si	Si	No	No	Si	No	Si	No	No	Si	No	No	No	No	Si	Si	Si	No	Si	No	No	Si	No	No	No	No	No	No	No	No	Si	No	No	No	No	No	No	No	No
3	He vuelto para atenderme	Mujer	40-49 aÒos	7	8	No	No	No	No	No	No	No	Si	No	Si	No	Si	No	No	Si	No	No	No	No	Si	Si	Si	No	No	No	No	Si	No	No	No	No	No	No	No	No	Si	No	No	No	No	No	No	No	No
3	SaquÈ cita para el turno en el que vine	Mujer	20-29 aÒos	5	6	No	No	No	No	No	Si	Si	Si	No	Si	Si	Si	No	No	Si	No	No	No	No	Si	Si	Si	No	No	No	No	Si	No	No	No	No	Si	No	No	No	Si	No	No	No	No	No	No	No	No
3	He vuelto para atenderme	Mujer	30-39 aÒos	4	5	No	No	No	No	No	Si	Si	Si	No	Si	No	No	No	No	Si	No	No	No	No	Si	No	No	No	No	No	No	Si	No	No	No	No	Si	Si	Si	No	Si	No	No	No	No	No	No	No	No
3	He vuelto para atenderme	Mujer	20-29 aÒos	3	6	No	No	No	No	No	Si	Si	No	No	Si	Si	Si	No	No	Si	No	Si	No	No	Si	Si	Si	No	No	No	No	Si	No	No	No	No	No	No	No	No	Si	No	No	No	No	No	No	No	No
3	He vuelto para atenderme	Mujer	40-49 aÒos	6	5	No	No	No	No	No	No	No	Si	No	Si	Si	Si	No	No	Si	No	No	No	No	Si	No	Si	No	No	No	No	Si	No	No	No	No	No	No	No	No	Si	No	No	No	No	No	No	No	No
3	SaquÈ cita para el turno en el que vine	Mujer	30-39 aÒos	5	3	No	No	No	No	No	Si	Si	Si	No	Si	No	Si	Si	No	Si	No	Si	No	No	Si	Si	Si	No	Si	No	No	Si	No	No	No	No	No	No	No	No	Si	No	No	No	No	No	No	No	No
3	SaquÈ cita para el turno en el que vine	Mujer	30-39 aÒos	4	6	No	No	No	Si	No	No	Si	Si	No	Si	No	Si	No	No	Si	No	No	No	No	Si	Si	Si	No	Si	No	No	Si	No	No	No	No	No	No	No	No	Si	Si	No	Si	No	No	No	No	No
3	SaquÈ cita para el turno en el que vine	Mujer	50-59 aÒos	6	7	No	No	No	Si	No	Si	Si	Si	Si	Si	No	Si	Si	No	Si	No	No	No	No	Si	No	Si	No	Si	No	No	Si	No	No	No	No	Si	No	No	No	Si	No	No	No	No	No	No	No	No
3	He vuelto para atenderme	Mujer	30-39 aÒos	5	6	No	No	No	Si	No	Si	Si	Si	No	Si	No	Si	No	No	Si	No	No	No	No	Si	Si	Si	No	Si	No	No	Si	No	No	No	No	Si	No	No	No	Si	No	No	No	No	No	No	No	No
3	SaquÈ cita para el turno en el que vine	Mujer	30-39 aÒos	5	6	No	No	No	Si	No	Si	Si	Si	No	Si	No	Si	Si	No	Si	No	Si	Si	No	Si	Si	Si	No	Si	No	No	Si	No	No	No	No	No	No	No	No	Si	No	No	No	No	No	No	No	No
3	SaquÈ cita para el turno en el que vine	Mujer	40-49 aÒos	5	6	No	No	No	No	No	Si	Si	Si	No	No	No	Si	No	No	Si	No	No	No	No	Si	Si	Si	No	No	No	No	Si	No	No	No	No	No	No	No	No	Si	No	No	No	No	No	No	No	No
3	SaquÈ cita para el turno en el que vine	Mujer	40-49 aÒos	6	5	No	No	No	No	No	No	Si	Si	No	Si	No	Si	No	No	Si	No	No	No	No	No	No	Si	No	No	No	No	Si	No	No	No	No	No	No	No	No	Si	No	No	No	No	No	No	No	No
3	He vuelto para atenderme	Mujer	40-49 aÒos	4	6	No	No	No	No	No	No	No	No	No	Si	No	Si	No	No	No	No	No	No	No	Si	Si	Si	No	No	No	No	Si	No	No	No	No	No	No	No	No	Si	No	No	No	No	No	No	No	No
3	SaquÈ cita para el turno en el que vine	Hombre	30-39 aÒos	5	6	No	No	No	No	No	No	No	No	No	Si	No	Si	Si	No	Si	No	Si	No	No	Si	Si	Si	No	No	No	No	Si	Si	No	No	No	No	No	No	No	Si	No	No	No	No	No	No	No	No
3	He vuelto para atenderme	Mujer	30-39 aÒos	4	5	No	No	No	Si	No	No	No	No	No	Si	Si	Si	No	No	No	No	No	No	No	Si	No	Si	No	Si	No	No	Si	No	No	No	No	No	No	No	No	Si	No	No	No	No	No	No	No	No
3	SaquÈ cita para el turno en el que vine	Mujer	30-39 aÒos	6	6	No	No	No	No	No	No	No	Si	No	Si	No	Si	Si	No	Si	No	No	Si	No	Si	Si	Si	No	Si	No	No	Si	No	No	No	No	No	No	No	No	Si	No	No	No	No	No	No	No	No
3	SaquÈ cita para el turno en el que vine	Mujer	30-39 aÒos	5	6	No	No	No	No	No	No	No	Si	No	Si	No	No	No	No	Si	No	No	No	No	Si	Si	Si	No	No	No	No	Si	No	No	No	No	No	No	No	No	Si	No	No	No	No	No	No	No	No
3	He vuelto para atenderme	Mujer	30-39 aÒos	4	6	No	No	No	No	No	Si	Si	No	No	Si	No	Si	No	Si	Si	No	No	No	No	No	Si	No	No	No	No	No	Si	No	No	No	No	No	No	No	No	Si	No	No	Si	No	No	No	No	No
3	He vuelto para atenderme	Mujer	30-39 aÒos	6	5	No	No	No	Si	No	Si	Si	Si	No	Si	No	Si	No	No	Si	No	No	No	No	Si	No	Si	No	Si	No	No	Si	No	No	No	No	No	No	No	No	Si	No	No	No	No	No	No	No	No
3	SaquÈ cita para el turno en el que vine	Mujer	30-39 aÒos	5	6	No	No	No	No	No	Si	Si	Si	No	Si	No	Si	No	No	Si	No	Si	No	No	No	Si	Si	No	Si	No	No	Si	No	No	Si	No	Si	Si	Si	No	Si	No	No	No	No	No	No	No	No
3	SaquÈ cita para el turno en el que vine	Mujer	30-39 aÒos	6	7	Si	No	Si	No	No	Si	Si	Si	No	Si	No	Si	No	No	Si	No	No	No	No	Si	Si	Si	No	No	No	No	Si	No	No	No	No	No	No	No	No	Si	No	No	No	No	No	No	No	No
3	SaquÈ cita para el turno en el que vine	Mujer	30-39 aÒos	3	6	No	No	No	No	No	Si	Si	No	No	Si	No	Si	No	No	Si	No	No	No	No	Si	Si	Si	No	No	No	No	Si	No	No	No	No	No	No	No	No	Si	No	No	No	No	No	No	No	No
3	SaquÈ cita para el turno en el que vine	Mujer	30-39 aÒos	5	6	No	No	No	Si	No	Si	Si	No	No	Si	No	Si	No	No	Si	No	Si	No	No	Si	No	Si	No	Si	No	No	Si	No	No	No	No	No	No	No	No	Si	No	No	No	No	No	No	No	No
3	He vuelto para atenderme	Mujer	30-39 aÒos	5	5	No	No	No	No	No	No	No	Si	No	Si	No	Si	No	No	Si	No	No	No	No	Si	Si	Si	No	No	No	No	Si	Si	No	No	No	Si	No	No	No	Si	No	No	No	No	No	No	No	No
3	SaquÈ cita para el turno en el que vine	Mujer	20-29 aÒos	5	2	No	No	No	No	No	No	No	Si	No	Si	No	Si	No	No	Si	No	No	No	No	Si	No	Si	No	Si	No	No	Si	No	No	No	No	No	No	No	No	Si	No	No	No	No	No	No	No	No
3	SaquÈ cita para el turno en el que vine	Mujer	30-39 aÒos	4	3	No	No	No	No	No	Si	Si	No	No	Si	No	Si	No	No	Si	No	No	No	No	Si	Si	Si	No	Si	No	No	Si	No	No	No	No	No	No	No	No	Si	No	No	No	No	No	No	No	No
3	SaquÈ cita para el turno en el que vine	Mujer	40-49 aÒos	5	4	No	No	No	No	No	Si	Si	Si	No	Si	No	Si	No	No	Si	No	Si	Si	No	Si	Si	Si	No	No	No	No	Si	No	No	No	No	No	No	No	No	Si	No	No	No	No	No	No	No	No
3	He vuelto para atenderme	Mujer	20-29 aÒos	4	5	No	No	No	No	No	Si	Si	No	No	Si	No	Si	No	No	Si	No	Si	Si	Si	Si	Si	Si	No	Si	No	No	Si	No	No	No	No	No	No	No	No	Si	No	No	No	No	No	No	No	No
3	SaquÈ cita para el turno en el que vine	Mujer	30-39 aÒos	4	3	No	No	No	Si	No	Si	Si	Si	No	Si	Si	Si	No	No	Si	No	No	No	No	Si	No	Si	No	Si	No	No	Si	No	No	Si	No	No	No	No	No	Si	No	No	Si	No	No	No	No	No
3	He vuelto para atenderme	Mujer	40-49 aÒos	5	6	No	No	No	No	No	Si	Si	Si	No	Si	No	Si	No	No	Si	No	No	No	No	Si	Si	Si	No	No	No	No	Si	No	No	No	No	No	No	No	No	Si	No	No	No	No	No	No	No	No
3	SaquÈ cita para el turno en el que vine	Mujer	40-49 aÒos	7	8	No	No	No	Si	No	No	No	Si	No	Si	Si	Si	Si	No	Si	No	Si	No	No	Si	Si	Si	No	No	No	No	Si	No	No	No	No	Si	No	No	No	Si	No	No	No	No	No	No	No	No
3	SaquÈ cita para el turno en el que vine	Mujer	40-49 aÒos	5	6	No	No	No	No	No	No	No	No	No	Si	No	Si	No	No	Si	No	No	No	No	Si	Si	Si	No	No	No	No	Si	No	No	No	No	No	No	No	No	Si	No	No	Si	No	No	No	No	No
3	SaquÈ cita para el turno en el que vine	Mujer	30-39 aÒos	6	6	No	No	No	No	No	No	No	Si	No	Si	No	Si	No	No	Si	No	Si	Si	No	Si	No	Si	No	No	No	No	Si	No	No	No	No	No	No	No	No	Si	No	No	No	No	No	No	No	No
3	SaquÈ cita para el turno en el que vine	Mujer	40-49 aÒos	4	6	No	No	No	Si	No	Si	Si	Si	No	Si	No	Si	No	No	Si	No	Si	Si	Si	Si	Si	Si	No	No	No	No	Si	No	No	No	No	No	No	No	No	Si	No	No	No	No	No	No	No	No
3	He vuelto para atenderme	Mujer	40-49 aÒos	4	5	No	No	No	No	No	No	No	Si	No	Si	Si	Si	No	No	Si	No	No	No	No	Si	No	No	No	No	No	No	Si	No	No	No	No	No	No	No	No	No	No	No	No	No	No	No	No	No
3	SaquÈ cita para el turno en el que vine	Mujer	30-39 aÒos	5	6	No	No	No	Si	No	Si	Si	Si	No	Si	No	Si	No	No	Si	No	No	No	No	Si	Si	Si	No	Si	No	No	Si	No	No	No	No	No	No	No	No	Si	No	No	No	No	No	No	No	No
3	SaquÈ cita para el turno en el que vine	Mujer	30-39 aÒos	5	6	No	No	No	Si	No	Si	Si	Si	No	Si	Si	Si	No	No	Si	No	Si	Si	Si	Si	Si	Si	No	Si	No	No	Si	No	No	No	No	Si	Si	Si	Si	Si	No	No	No	No	No	No	No	No
3	SaquÈ cita para el turno en el que vine	Mujer	30-39 aÒos	4	6	No	No	No	No	No	Si	Si	No	No	Si	No	Si	No	No	Si	No	No	No	No	Si	Si	Si	No	Si	No	No	Si	No	No	No	No	No	No	No	No	Si	No	No	No	No	No	No	No	No
3	SaquÈ cita para el turno en el que vine	Mujer	30-39 aÒos	3	6	No	No	No	Si	No	Si	Si	Si	No	Si	No	Si	No	No	Si	No	No	No	No	Si	Si	Si	No	No	No	No	Si	Si	No	Si	No	Si	Si	No	No	Si	No	No	No	No	No	No	No	No
3	He vuelto para atenderme	Mujer	30-39 aÒos	5	5	No	No	No	No	No	Si	Si	No	No	Si	No	Si	No	No	Si	No	No	No	No	No	No	Si	No	No	No	No	Si	Si	No	No	No	No	No	Si	No	No	No	No	No	No	No	No	Si	No
4	SaquÈ cita para el turno en el que vine	Mujer	50-59 aÒos	7	3	No	No	No	Si	No	Si	Si	Si	No	No	No	Si	No	No	Si	No	No	No	No	Si	No	Si	No	Si	No	No	Si	No	No	No	No	No	No	No	No	Si	No	No	No	No	No	No	No	No
4	He vuelto para atenderme	Mujer	40-49 aÒos	6	4	No	No	No	Si	No	Si	Si	Si	No	Si	No	Si	Si	No	Si	No	Si	No	No	Si	Si	Si	No	Si	No	No	Si	No	No	No	No	No	No	No	No	Si	No	No	No	No	No	No	No	No
4	He vuelto para atenderme	Mujer	40-49 aÒos	6	4	No	No	No	No	No	Si	Si	Si	Si	Si	No	Si	No	No	Si	No	No	No	No	Si	Si	Si	No	Si	No	No	Si	No	No	No	No	No	No	No	No	Si	No	No	No	No	No	No	No	No
4	He vuelto para atenderme	Mujer	30-39 aÒos	6	4	No	No	No	No	No	Si	Si	No	No	Si	No	Si	No	No	No	No	Si	No	No	Si	Si	Si	No	Si	No	No	Si	No	No	No	No	No	No	No	No	Si	No	No	No	No	No	No	No	No
4	He vuelto para atenderme	Mujer	40-49 aÒos	6	4	No	No	No	No	No	No	No	Si	No	Si	Si	Si	No	No	Si	No	Si	No	No	Si	Si	Si	No	Si	No	No	Si	No	No	No	No	No	No	No	No	Si	No	No	No	No	Si	Si	No	No
4	He vuelto para atenderme	Mujer	20-29 aÒos	6	3	No	Si	No	Si	No	Si	Si	Si	Si	Si	No	Si	No	No	Si	No	Si	Si	No	Si	Si	Si	No	Si	No	No	Si	No	No	No	No	Si	No	No	No	Si	No	No	No	No	No	No	No	No
4	SaquÈ cita para el turno en el que vine	Mujer	40-49 aÒos	6	4	No	No	No	No	No	No	No	Si	No	Si	Si	Si	No	No	Si	No	Si	Si	Si	Si	No	Si	No	Si	No	No	Si	No	No	No	No	No	No	No	No	Si	No	No	No	No	No	No	No	No
4	SaquÈ cita para el turno en el que vine	Mujer	40-49 aÒos	6	4	No	No	No	No	No	Si	Si	Si	No	Si	Si	Si	No	No	Si	No	Si	Si	Si	Si	Si	No	No	Si	No	No	Si	No	No	No	No	No	Si	No	No	Si	Si	No	No	No	No	Si	No	No
4	He vuelto para atenderme	Mujer	30-39 aÒos	7	4	No	No	No	No	No	No	No	Si	No	Si	Si	Si	No	No	No	No	No	No	No	Si	Si	Si	No	Si	No	No	Si	No	No	No	No	Si	Si	No	No	Si	No	No	No	No	No	No	No	No
4	SaquÈ cita para el turno en el que vine	Mujer	40-49 aÒos	7	2	No	No	No	Si	No	No	No	Si	Si	No	Si	Si	No	No	Si	No	Si	No	No	Si	Si	Si	No	Si	No	No	Si	No	No	No	No	No	No	No	No	Si	No	No	No	No	No	No	No	No
4	SaquÈ cita para el turno en el que vine	Mujer	30-39 aÒos	7	3	No	No	No	No	No	No	Si	Si	No	No	Si	No	No	No	Si	No	No	No	No	Si	Si	Si	No	Si	No	No	Si	No	No	No	No	No	No	No	No	Si	No	No	No	No	No	No	No	No
4	SaquÈ cita para el turno en el que vine	Mujer	20-29 aÒos	7	3	No	No	No	Si	Si	No	No	Si	Si	Si	No	Si	No	No	Si	No	Si	No	No	Si	Si	Si	No	Si	No	No	Si	No	No	No	No	No	No	No	No	Si	No	No	No	No	No	No	No	No
4	He vuelto para atenderme	Mujer	40-49 aÒos	5	4	No	No	No	No	No	Si	Si	Si	No	No	No	Si	No	Si	Si	No	Si	No	No	Si	Si	Si	No	Si	No	No	Si	No	No	No	No	No	No	No	No	Si	No	No	No	No	No	No	No	No
4	He vuelto para atenderme	Mujer	40-49 aÒos	8	3	No	No	No	No	No	Si	Si	Si	No	Si	No	Si	No	No	No	No	No	No	No	Si	Si	Si	No	Si	No	No	Si	No	No	No	No	No	No	No	No	Si	Si	No	No	No	No	No	No	No
4	SaquÈ cita para el turno en el que vine	Mujer	30-39 aÒos	7	4	No	No	No	Si	No	No	Si	Si	No	Si	No	Si	No	No	Si	No	Si	No	No	Si	Si	Si	No	Si	No	No	Si	No	No	Si	No	Si	Si	Si	No	Si	No	No	No	No	No	No	No	No
4	SaquÈ cita para el turno en el que vine	Mujer	20-29 aÒos	7	2	No	No	No	Si	No	No	No	Si	No	Si	Si	Si	No	No	Si	No	Si	Si	Si	Si	Si	Si	Si	Si	No	No	Si	Si	Si	Si	Si	Si	Si	Si	Si	Si	No	No	No	No	No	Si	No	No
4	SaquÈ cita para el turno en el que vine	Mujer	20-29 aÒos	4	4	No	No	No	No	No	No	No	Si	Si	Si	Si	Si	No	No	Si	No	Si	No	No	Si	Si	Si	No	Si	No	No	Si	No	No	Si	Si	Si	Si	Si	No	Si	No	No	No	No	No	No	No	No
4	SaquÈ cita para el turno en el que vine	Mujer	40-49 aÒos	4	4	No	No	No	No	No	Si	Si	Si	No	Si	No	Si	No	No	Si	No	Si	No	No	Si	Si	Si	No	Si	No	No	Si	No	No	No	No	No	No	No	No	Si	No	No	No	No	No	No	No	No
4	He vuelto para atenderme	Mujer	30-39 aÒos	6	4	No	No	No	No	No	No	No	Si	No	Si	Si	No	No	No	No	No	Si	No	No	Si	Si	Si	Si	Si	No	No	Si	No	No	Si	No	Si	Si	Si	No	Si	No	No	No	No	No	No	Si	No
4	SaquÈ cita para el turno en el que vine	Mujer	30-39 aÒos	3	2	No	No	Si	No	No	Si	Si	Si	No	Si	No	Si	No	No	Si	No	Si	No	No	Si	Si	Si	No	No	No	No	Si	No	No	No	No	No	No	No	No	Si	No	No	No	No	No	No	No	No
4	SaquÈ cita para el turno en el que vine	Mujer	20-29 aÒos	8	2	No	No	No	No	No	Si	Si	Si	No	Si	Si	Si	No	No	Si	No	Si	Si	Si	Si	Si	Si	No	Si	No	No	Si	No	No	Si	No	Si	Si	Si	Si	Si	No	No	No	No	No	No	No	No
4	He vuelto para atenderme	Mujer	30-39 aÒos	5	3	No	No	No	No	No	No	No	Si	No	Si	Si	Si	No	No	Si	No	Si	No	No	Si	Si	Si	No	Si	No	No	Si	No	No	No	No	No	No	No	No	Si	No	No	No	No	No	No	No	No
4	SaquÈ cita para el turno en el que vine	Mujer	30-39 aÒos	4	5	No	No	No	Si	Si	No	No	Si	No	Si	Si	Si	No	No	Si	No	Si	No	No	Si	Si	Si	No	Si	No	No	Si	No	No	No	No	No	No	No	No	Si	No	No	No	No	No	No	No	No
4	SaquÈ cita para el turno en el que vine	Mujer	30-39 aÒos	4	3	No	No	No	Si	No	Si	Si	Si	Si	Si	No	Si	No	No	Si	No	Si	No	No	Si	Si	Si	Si	Si	Si	No	Si	No	No	No	No	No	No	No	No	Si	No	No	No	No	No	No	No	No
4	He vuelto para atenderme	Mujer	30-39 aÒos	7	4	No	No	No	Si	No	Si	Si	Si	Si	Si	No	Si	No	No	No	No	Si	No	No	Si	Si	Si	No	Si	No	No	Si	No	No	No	No	No	No	Si	No	Si	No	No	No	No	No	No	Si	No
4	SaquÈ cita para el turno en el que vine	Mujer	30-39 aÒos	6	4	No	No	Si	No	No	Si	No	Si	No	Si	No	Si	No	Si	Si	No	No	No	No	Si	Si	No	No	Si	Si	No	Si	No	No	No	No	No	No	No	No	Si	No	No	Si	No	No	No	No	No
4	SaquÈ cita para el turno en el que vine	Hombre	30-39 aÒos	5	2	No	No	No	Si	No	Si	Si	Si	No	Si	No	Si	No	No	Si	No	Si	No	No	Si	No	Si	No	Si	No	No	Si	No	No	Si	No	No	Si	No	No	Si	No	No	No	No	No	No	No	No
4	He vuelto para atenderme	Mujer	30-39 aÒos	5	4	No	No	Si	Si	Si	Si	Si	Si	Si	Si	Si	Si	No	No	Si	No	Si	No	No	Si	Si	Si	Si	Si	No	No	Si	No	No	Si	No	Si	Si	No	No	Si	No	No	No	No	No	No	No	No
4	SaquÈ cita para el turno en el que vine	Mujer	30-39 aÒos	7	3	No	No	No	No	No	No	Si	Si	No	No	No	Si	No	No	Si	No	Si	No	No	Si	Si	Si	No	Si	No	No	Si	No	No	No	No	No	No	No	No	Si	No	No	No	No	No	No	No	No
4	He vuelto para atenderme	Mujer	40-49 aÒos	4	6	No	No	No	No	No	Si	Si	Si	No	Si	No	Si	No	No	Si	No	Si	No	No	Si	No	Si	No	Si	No	Si	Si	No	Si	No	No	No	No	No	No	Si	No	Si	No	No	No	No	No	No
4	He vuelto para atenderme	Mujer	20-29 aÒos	6	3	No	No	Si	Si	No	No	No	Si	No	No	Si	Si	No	No	Si	Si	Si	No	No	No	Si	Si	No	No	No	No	Si	No	No	No	No	No	No	No	No	Si	No	No	No	No	No	No	No	No
4	SaquÈ cita para el turno en el que vine	Mujer	40-49 aÒos	5	6	No	No	Si	Si	No	Si	Si	Si	No	Si	No	Si	No	No	Si	Si	Si	No	No	Si	Si	Si	No	Si	No	No	Si	No	No	No	No	No	No	No	No	Si	No	No	No	No	No	No	No	No
4	He vuelto para atenderme	Mujer	30-39 aÒos	4	7	No	No	No	No	No	No	No	Si	No	Si	Si	Si	No	Si	Si	No	Si	No	No	Si	Si	Si	No	Si	Si	No	Si	Si	No	No	No	Si	Si	Si	No	Si	No	No	No	No	No	No	No	No
4	SaquÈ cita para el turno en el que vine	Mujer	30-39 aÒos	6	4	No	No	Si	No	No	No	No	Si	No	No	Si	Si	No	No	Si	Si	Si	No	No	No	Si	No	No	No	No	No	Si	No	No	No	No	No	No	No	No	Si	No	No	No	No	No	No	No	No
4	He vuelto para atenderme	Mujer	30-39 aÒos	4	4	No	No	No	No	No	Si	Si	Si	No	Si	No	Si	No	No	Si	No	Si	No	No	Si	Si	Si	No	Si	Si	No	Si	No	No	No	No	No	No	No	No	Si	No	No	No	No	No	No	No	No
4	SaquÈ cita para el turno en el que vine	Mujer	30-39 aÒos	6	3	No	No	No	No	No	Si	Si	Si	No	Si	Si	Si	No	No	Si	No	Si	No	No	Si	Si	Si	No	Si	No	No	Si	No	No	No	No	No	No	No	No	Si	No	No	No	No	No	No	No	No
4	SaquÈ cita para el turno en el que vine	Mujer	30-39 aÒos	6	5	No	No	No	No	No	No	No	Si	No	Si	No	No	No	Si	Si	No	Si	No	No	Si	Si	Si	No	Si	No	No	Si	No	No	No	No	Si	Si	Si	No	No	Si	No	No	No	No	No	No	No
4	SaquÈ cita para el turno en el que vine	Mujer	20-29 aÒos	5	4	No	No	No	Si	No	Si	Si	Si	Si	Si	No	Si	No	No	Si	No	Si	No	No	No	Si	Si	No	No	No	No	Si	No	No	Si	No	Si	No	No	No	Si	No	No	No	No	No	No	No	No
4	SaquÈ cita para el turno en el que vine	Mujer	50-59 aÒos	7	3	No	Si	No	No	No	Si	Si	Si	No	No	Si	Si	No	No	Si	No	Si	No	No	Si	Si	Si	No	No	No	No	Si	No	No	No	No	No	No	No	No	Si	No	No	No	No	No	No	No	No
4	SaquÈ cita para el turno en el que vine	Mujer	30-39 aÒos	7	3	Si	No	Si	Si	No	No	Si	Si	No	Si	No	Si	No	No	No	No	Si	No	No	No	Si	Si	No	Si	No	No	Si	No	No	No	No	No	No	No	No	Si	No	No	No	No	No	No	No	No
4	He vuelto para atenderme	Mujer	40-49 aÒos	7	2	No	No	Si	No	No	Si	Si	Si	Si	Si	No	Si	No	No	Si	No	Si	No	No	Si	Si	Si	No	Si	No	No	Si	Si	No	No	No	No	No	No	No	Si	No	No	No	No	No	No	No	No
4	SaquÈ cita para el turno en el que vine	Mujer	30-39 aÒos	7	3	No	No	No	Si	No	No	No	Si	Si	Si	No	No	No	No	No	No	Si	No	No	Si	Si	Si	No	Si	No	No	Si	No	No	No	No	Si	Si	No	No	Si	No	No	No	No	No	No	No	No
4	SaquÈ cita para el turno en el que vine	Mujer	50-59 aÒos	5	4	No	No	No	No	No	No	Si	Si	No	Si	No	No	No	Si	No	No	Si	No	No	Si	Si	Si	Si	Si	No	Si	Si	No	No	No	No	No	Si	No	No	Si	No	No	No	No	No	Si	Si	No
4	SaquÈ cita para el turno en el que vine	Hombre	30-39 aÒos	4	2	No	No	No	Si	No	No	No	Si	Si	Si	No	Si	No	No	No	No	Si	No	No	Si	Si	Si	Si	Si	No	No	Si	No	No	Si	No	Si	Si	No	No	Si	No	No	No	No	No	No	No	No
4	He vuelto para atenderme	Mujer	20-29 aÒos	3	4	No	No	No	Si	No	No	Si	Si	No	Si	No	Si	No	No	Si	No	Si	No	No	Si	Si	Si	No	Si	No	No	Si	No	No	No	No	Si	Si	No	No	Si	No	No	No	No	No	No	No	No
4	SaquÈ cita para el turno en el que vine	Mujer	50-59 aÒos	3	3	No	No	No	Si	No	Si	Si	Si	No	Si	No	Si	No	No	Si	No	Si	No	No	Si	Si	Si	No	Si	No	No	Si	No	No	Si	No	Si	Si	Si	No	Si	No	No	No	No	No	No	No	No
4	SaquÈ cita para el turno en el que vine	Mujer	40-49 aÒos	6	4	No	No	No	Si	No	No	No	Si	No	Si	Si	Si	No	No	Si	No	Si	No	No	Si	Si	Si	No	No	No	No	Si	No	No	No	No	No	No	No	No	Si	No	No	No	No	No	No	No	No
4	SaquÈ cita para el turno en el que vine	Mujer	50-59 aÒos	6	3	No	No	No	No	No	Si	Si	Si	No	Si	Si	Si	No	No	Si	No	Si	No	No	Si	Si	Si	No	No	No	No	Si	No	No	No	No	No	No	No	No	Si	No	No	No	No	No	No	No	No
4	SaquÈ cita para el turno en el que vine	Mujer	40-49 aÒos	6	4	No	No	Si	No	No	Si	No	Si	No	Si	Si	No	No	No	No	No	Si	No	No	Si	Si	Si	No	Si	No	No	Si	No	No	No	No	No	No	No	No	Si	No	No	No	No	No	No	No	No
4	SaquÈ cita para el turno en el que vine	Mujer	20-29 aÒos	7	3	No	No	No	No	No	No	No	Si	No	Si	Si	Si	No	No	Si	No	Si	No	No	Si	Si	Si	No	No	No	No	Si	Si	No	Si	No	Si	Si	No	No	Si	No	No	No	No	No	No	No	No
4	He vuelto para atenderme	Mujer	50-59 aÒos	5	6	No	No	No	Si	No	Si	No	Si	No	Si	No	Si	No	No	No	No	Si	No	No	Si	Si	Si	No	Si	No	Si	Si	Si	No	No	No	Si	No	Si	No	Si	No	No	No	No	No	No	Si	No
4	He vuelto para atenderme	Mujer	40-49 aÒos	6	4	No	No	No	Si	Si	No	No	Si	No	Si	Si	Si	No	Si	No	No	No	No	No	Si	Si	Si	No	Si	Si	No	Si	No	No	No	No	No	No	No	No	Si	No	No	No	No	No	No	No	No
4	SaquÈ cita para el turno en el que vine	Mujer	20-29 aÒos	5	3	No	No	No	Si	No	Si	Si	Si	Si	Si	No	Si	No	No	Si	No	Si	No	No	Si	Si	Si	No	Si	No	No	Si	No	No	No	No	No	Si	Si	No	Si	No	No	No	No	No	Si	Si	No
4	He vuelto para atenderme	Mujer	40-49 aÒos	6	3	No	No	No	No	No	No	No	Si	No	No	Si	Si	No	No	Si	No	Si	No	No	Si	Si	Si	No	Si	No	No	Si	No	No	No	No	No	No	No	No	Si	No	No	No	No	No	No	No	No
4	He vuelto para atenderme	Mujer	30-39 aÒos	5	4	No	No	No	No	No	No	Si	Si	No	Si	No	Si	No	No	Si	No	Si	No	No	Si	Si	Si	No	Si	No	No	Si	No	No	No	No	No	No	No	No	Si	No	No	No	No	No	No	No	No
4	SaquÈ cita para el turno en el que vine	Mujer	20-29 aÒos	6	4	No	No	No	No	No	No	Si	Si	No	Si	No	Si	No	No	Si	No	Si	No	No	Si	Si	Si	No	Si	No	No	Si	No	No	No	No	No	No	No	No	Si	No	No	No	No	No	No	No	No
4	SaquÈ cita para el turno en el que vine	Mujer	50-59 aÒos	4	3	No	No	No	No	No	No	Si	Si	No	Si	Si	Si	No	No	Si	No	Si	No	No	Si	Si	Si	No	Si	No	No	Si	No	No	No	No	No	No	No	No	Si	No	No	No	No	No	No	No	No
4	He vuelto para atenderme	Mujer	30-39 aÒos	5	4	No	No	No	No	No	No	Si	Si	No	Si	No	Si	No	No	No	No	Si	No	No	Si	Si	Si	No	Si	No	No	Si	No	No	No	No	No	No	No	No	Si	No	No	No	No	No	No	No	No
4	He vuelto para atenderme	Mujer	20-29 aÒos	7	3	No	No	No	No	No	No	No	Si	No	Si	No	Si	No	No	No	No	Si	No	No	Si	Si	Si	Si	Si	No	No	Si	No	No	No	No	No	No	No	No	Si	No	No	No	No	No	No	No	No
4	SaquÈ cita para el turno en el que vine	Mujer	40-49 aÒos	6	4	No	No	No	No	No	No	Si	Si	No	Si	Si	Si	No	No	Si	No	Si	No	No	Si	Si	Si	No	Si	No	No	Si	No	No	No	No	No	Si	No	No	Si	No	No	No	No	No	Si	No	No
4	He vuelto para atenderme	Mujer	40-49 aÒos	6	4	No	No	No	Si	Si	No	Si	Si	Si	Si	Si	Si	Si	No	No	No	Si	No	No	Si	Si	Si	No	Si	No	No	Si	No	No	No	No	No	No	No	No	Si	No	No	No	No	No	No	No	No
4	He vuelto para atenderme	Mujer	30-39 aÒos	6	4	No	No	No	No	No	No	No	Si	No	Si	Si	Si	No	Si	Si	No	No	No	No	Si	No	Si	No	Si	No	No	Si	Si	No	No	No	No	Si	No	No	Si	No	No	Si	No	No	Si	No	No
4	SaquÈ cita para el turno en el que vine	Mujer	40-49 aÒos	6	4	No	No	No	No	No	No	No	Si	No	Si	No	Si	No	No	Si	No	Si	No	No	Si	Si	Si	No	Si	No	No	Si	No	No	No	No	No	Si	No	No	Si	No	No	No	No	No	Si	No	No
4	SaquÈ cita para el turno en el que vine	Mujer	40-49 aÒos	7	4	No	No	No	No	No	No	No	Si	No	Si	No	No	No	Si	Si	No	Si	Si	No	Si	No	Si	No	Si	No	No	Si	No	No	No	No	No	No	No	No	Si	No	No	No	No	No	No	No	No
4	SaquÈ cita para el turno en el que vine	Mujer	30-39 aÒos	4	5	No	No	No	No	No	Si	Si	Si	Si	Si	No	Si	No	No	Si	No	Si	No	No	Si	Si	Si	No	Si	No	Si	Si	No	No	No	No	No	No	No	No	Si	No	No	No	No	No	Si	No	No
4	SaquÈ cita para el turno en el que vine	Mujer	40-49 aÒos	6	3	No	No	No	No	No	No	No	Si	No	Si	No	Si	No	No	Si	No	Si	No	No	Si	Si	Si	No	Si	No	No	Si	No	No	No	No	No	No	No	No	Si	No	No	No	No	No	No	No	No
4	SaquÈ cita para el turno en el que vine	Mujer	30-39 aÒos	4	6	No	No	No	Si	No	No	No	Si	No	Si	Si	Si	No	No	Si	No	No	No	No	Si	Si	Si	No	Si	No	Si	Si	Si	No	Si	No	Si	Si	Si	No	Si	No	No	No	No	No	Si	No	No
4	He vuelto para atenderme	Mujer	20-29 aÒos	7	3	No	No	No	No	No	Si	Si	Si	No	Si	No	Si	No	No	No	No	Si	No	No	Si	Si	Si	No	Si	No	Si	Si	No	No	No	No	No	No	No	No	Si	No	No	No	No	No	No	No	No
4	SaquÈ cita para el turno en el que vine	Mujer	20-29 aÒos	6	4	No	No	No	No	No	Si	Si	Si	No	Si	Si	Si	No	No	No	No	Si	Si	Si	Si	Si	Si	No	Si	No	No	Si	Si	No	Si	No	Si	Si	Si	Si	Si	No	No	No	No	No	No	No	No
4	He vuelto para atenderme	Mujer	30-39 aÒos	5	4	No	No	No	No	No	Si	Si	Si	No	No	No	Si	Si	Si	Si	No	Si	No	No	No	Si	No	No	Si	No	No	Si	No	No	No	No	No	No	No	No	Si	No	No	No	No	No	No	No	No
4	He vuelto para atenderme	Mujer	30-39 aÒos	5	5	No	No	No	No	No	No	No	Si	No	Si	Si	Si	No	No	Si	No	Si	No	No	Si	Si	Si	No	Si	No	No	Si	Si	No	No	No	Si	Si	Si	No	Si	No	No	No	No	No	No	No	No
4	He vuelto para atenderme	Mujer	20-29 aÒos	4	6	No	No	Si	Si	No	No	No	Si	No	Si	Si	Si	No	No	Si	No	Si	Si	Si	Si	Si	Si	No	No	No	No	Si	No	No	No	No	No	No	No	No	Si	No	No	No	No	No	No	No	No
5	He vuelto para atenderme	Mujer	30-39 aÒos	7	3	No	No	No	Si	No	Si	Si	Si	No	Si	Si	Si	No	No	No	No	No	No	No	Si	Si	Si	No	Si	No	No	Si	No	No	Si	No	Si	Si	Si	No	Si	No	No	No	No	No	No	No	No
5	SaquÈ cita para el turno en el que vine	Mujer	20-29 aÒos	8	2	No	No	No	Si	No	Si	Si	Si	No	Si	Si	Si	No	No	Si	No	Si	No	No	Si	Si	Si	No	Si	No	No	Si	No	No	No	No	No	No	No	No	Si	No	No	No	No	No	No	No	No
5	He vuelto para atenderme	Mujer	40-49 aÒos	8	2	No	No	Si	No	No	No	No	Si	No	Si	No	Si	No	No	Si	No	Si	No	No	Si	Si	No	No	No	No	No	Si	No	No	No	No	No	No	No	No	Si	No	No	No	No	No	No	No	No
5	He vuelto para atenderme	Mujer	30-39 aÒos	6	4	No	No	No	Si	No	No	No	Si	Si	Si	Si	Si	No	No	Si	No	Si	No	No	Si	Si	Si	Si	Si	No	Si	Si	No	No	No	No	Si	Si	Si	No	Si	No	No	No	No	No	Si	Si	No
5	SaquÈ cita para el turno en el que vine	Mujer	30-39 aÒos	8	2	No	No	No	Si	No	Si	Si	Si	No	Si	Si	Si	No	No	Si	No	No	No	No	Si	Si	Si	No	No	No	No	Si	No	No	No	No	No	No	No	No	Si	No	No	No	No	No	No	No	No
5	SaquÈ cita para el turno en el que vine	Mujer	20-29 aÒos	8	2	No	No	No	Si	No	Si	Si	Si	No	Si	Si	Si	No	No	Si	No	Si	No	No	Si	Si	Si	No	Si	Si	No	Si	No	No	Si	No	Si	Si	No	No	Si	No	No	Si	No	No	No	No	No
5	He vuelto para atenderme	Hombre	50-59 aÒos	8	2	No	No	Si	No	No	No	No	Si	No	No	No	No	No	No	Si	No	No	No	No	No	Si	Si	No	No	No	No	Si	Si	No	No	No	No	No	No	No	Si	No	No	No	No	No	No	No	No
5	SaquÈ cita para el turno en el que vine	Mujer	20-29 aÒos	7	3	No	No	No	Si	No	No	No	Si	No	Si	Si	Si	No	No	Si	No	Si	No	No	Si	Si	Si	No	Si	No	No	Si	No	No	No	No	No	No	No	No	Si	No	No	No	No	No	No	No	No
5	SaquÈ cita para el turno en el que vine	Mujer	20-29 aÒos	8	2	No	No	No	Si	No	Si	Si	Si	Si	Si	No	Si	No	No	Si	No	Si	No	No	Si	Si	Si	No	Si	No	No	Si	No	No	No	No	Si	Si	No	No	Si	No	No	No	No	No	No	No	No
5	SaquÈ cita para el turno en el que vine	Mujer	30-39 aÒos	7	3	No	No	No	Si	No	No	No	Si	No	Si	No	Si	No	No	Si	No	Si	No	No	Si	Si	Si	No	Si	No	No	Si	No	No	No	No	No	No	No	No	Si	No	No	Si	No	No	No	No	Si
5	SaquÈ cita para el turno en el que vine	Mujer	30-39 aÒos	6	4	No	No	Si	Si	No	Si	Si	Si	No	Si	Si	No	No	No	Si	No	Si	No	No	No	Si	Si	No	No	No	No	Si	No	No	No	No	No	No	No	No	No	No	No	No	No	No	No	No	No
5	He vuelto para atenderme	Mujer	20-29 aÒos	7	3	No	No	Si	No	No	No	No	Si	No	Si	Si	Si	No	No	Si	No	Si	No	No	No	Si	Si	No	Si	No	No	Si	No	No	No	No	No	No	No	No	Si	No	No	No	No	No	No	No	No
5	SaquÈ cita para el turno en el que vine	Mujer	40-49 aÒos	8	2	No	No	No	Si	No	No	No	Si	No	Si	Si	Si	No	No	Si	No	Si	No	No	Si	Si	Si	No	Si	No	No	Si	No	No	No	No	No	No	No	No	Si	No	No	No	No	No	No	No	No
5	SaquÈ cita para el turno en el que vine	Mujer	20-29 aÒos	7	3	No	No	No	No	No	No	No	Si	No	Si	Si	Si	No	No	Si	No	Si	No	No	Si	Si	Si	No	Si	No	No	Si	Si	No	No	No	No	No	No	No	Si	No	No	Si	No	No	No	No	No
5	He vuelto para atenderme	Mujer	40-49 aÒos	8	2	No	No	No	Si	No	Si	Si	Si	Si	Si	Si	Si	No	No	Si	No	Si	No	No	Si	Si	Si	Si	Si	No	Si	Si	No	No	No	No	Si	Si	Si	No	Si	No	No	No	No	No	No	Si	No
5	SaquÈ cita para el turno en el que vine	Mujer	30-39 aÒos	6	4	No	No	No	Si	No	Si	Si	Si	No	Si	No	Si	No	No	Si	No	Si	No	No	Si	Si	Si	No	Si	No	No	Si	No	No	No	No	Si	No	No	No	Si	No	No	No	No	No	No	No	No
5	SaquÈ cita para el turno en el que vine	Mujer	20-29 aÒos	8	2	No	No	No	Si	No	Si	Si	Si	Si	Si	Si	Si	No	No	Si	No	Si	No	No	Si	Si	Si	No	No	No	No	Si	No	No	No	No	No	No	No	No	Si	No	No	No	No	No	No	No	No
5	SaquÈ cita para el turno en el que vine	Mujer	20-29 aÒos	8	2	No	No	No	Si	No	No	No	Si	Si	Si	No	No	No	Si	Si	No	No	Si	No	No	Si	Si	No	Si	No	No	Si	No	No	No	No	No	No	No	No	No	Si	No	No	No	No	No	No	No
5	SaquÈ cita para el turno en el que vine	Mujer	30-39 aÒos	7	3	No	No	Si	Si	No	Si	Si	Si	No	Si	No	Si	No	No	Si	No	Si	No	No	Si	Si	Si	No	No	No	No	Si	No	No	No	No	No	No	No	No	Si	No	No	No	No	No	No	No	No
5	SaquÈ cita para el turno en el que vine	Mujer	20-29 aÒos	8	2	Si	No	No	Si	No	Si	Si	Si	Si	Si	Si	Si	No	No	Si	No	Si	No	No	Si	Si	Si	No	Si	No	No	Si	No	No	No	No	No	No	No	No	Si	No	No	No	No	No	No	No	No
5	He vuelto para atenderme	Mujer	30-39 aÒos	8	2	No	No	Si	No	No	No	No	Si	No	Si	No	No	No	Si	Si	No	No	No	No	No	Si	No	No	No	No	No	Si	No	No	No	No	No	No	No	No	No	No	No	No	No	No	No	No	No
5	He vuelto para atenderme	Hombre	30-39 aÒos	6	4	No	No	No	Si	No	No	No	Si	Si	Si	No	Si	No	No	Si	No	Si	No	No	Si	Si	Si	No	Si	No	Si	Si	No	No	No	No	No	No	No	No	Si	No	No	No	No	No	No	No	No
5	SaquÈ cita para el turno en el que vine	Mujer	30-39 aÒos	6	4	No	No	No	Si	No	Si	Si	Si	Si	Si	No	Si	No	No	Si	No	Si	No	No	Si	Si	Si	No	Si	No	No	Si	No	No	No	No	No	No	No	No	Si	No	No	No	No	No	No	No	No
5	SaquÈ cita para el turno en el que vine	Mujer	40-49 aÒos	7	3	No	No	No	Si	No	Si	Si	Si	No	Si	Si	Si	No	No	Si	Si	Si	No	No	Si	Si	Si	No	No	No	No	Si	No	No	No	No	No	No	No	No	Si	No	No	No	No	No	No	No	No
5	SaquÈ cita para el turno en el que vine	Mujer	20-29 aÒos	8	2	No	No	No	Si	No	Si	Si	Si	No	Si	No	Si	No	No	Si	No	Si	No	No	Si	Si	Si	No	Si	No	No	Si	No	No	No	No	No	No	No	No	Si	No	No	No	No	No	No	No	No
5	SaquÈ cita para el turno en el que vine	Mujer	40-49 aÒos	7	3	No	No	No	Si	Si	No	No	Si	No	Si	No	Si	No	No	No	No	Si	No	No	Si	Si	Si	No	No	No	No	Si	No	No	Si	No	Si	Si	No	Si	Si	No	No	No	No	Si	No	No	No
5	He vuelto para atenderme	Mujer	30-39 aÒos	7	3	No	No	No	Si	No	Si	Si	Si	No	Si	Si	Si	No	No	No	No	Si	No	No	Si	Si	Si	No	No	No	No	Si	No	No	Si	No	Si	Si	Si	No	Si	No	No	No	No	No	No	No	No
5	SaquÈ cita para el turno en el que vine	Mujer	20-29 aÒos	8	2	No	Si	Si	No	No	No	No	Si	No	Si	Si	No	No	Si	Si	No	No	No	No	No	Si	Si	No	Si	No	No	Si	No	No	No	No	No	No	No	No	No	No	No	Si	No	No	No	No	No
5	SaquÈ cita para el turno en el que vine	Mujer	40-49 aÒos	6	4	Si	Si	Si	No	No	Si	Si	Si	No	Si	No	No	No	Si	Si	No	No	No	No	No	Si	Si	No	No	No	No	Si	No	No	No	No	No	No	No	No	Si	No	No	No	No	No	No	No	No
5	SaquÈ cita para el turno en el que vine	Mujer	30-39 aÒos	6	4	No	No	Si	Si	No	Si	Si	Si	No	Si	Si	Si	No	No	Si	No	Si	No	No	Si	Si	No	No	No	No	No	Si	No	No	No	No	Si	Si	No	No	Si	No	No	No	No	No	Si	No	No
5	SaquÈ cita para el turno en el que vine	Mujer	30-39 aÒos	7	3	No	No	No	Si	No	Si	Si	Si	No	Si	No	Si	No	No	Si	No	Si	No	No	Si	Si	Si	No	No	No	No	Si	No	No	No	No	No	No	No	No	Si	No	No	No	No	No	No	No	No
5	SaquÈ cita para el turno en el que vine	Mujer	20-29 aÒos	6	4	No	No	No	Si	No	Si	Si	Si	No	Si	No	Si	No	No	Si	No	Si	No	No	Si	Si	Si	No	Si	No	No	Si	No	No	Si	No	Si	Si	Si	No	Si	No	No	No	No	No	No	No	No
5	SaquÈ cita para el turno en el que vine	Mujer	30-39 aÒos	7	3	No	No	Si	No	No	No	No	Si	No	No	No	Si	No	No	Si	No	Si	No	No	No	Si	Si	No	No	No	No	Si	No	No	No	No	No	No	No	No	Si	No	No	No	No	No	No	No	No
5	He vuelto para atenderme	Mujer	40-49 aÒos	6	4	No	No	No	No	No	Si	Si	Si	No	Si	No	Si	Si	No	No	No	Si	No	No	Si	Si	Si	No	No	No	No	Si	No	No	No	No	No	No	No	No	Si	No	No	No	No	No	No	No	No
5	SaquÈ cita para el turno en el que vine	Mujer	30-39 aÒos	7	3	No	No	No	Si	No	Si	Si	Si	Si	Si	No	Si	No	No	Si	No	Si	No	No	Si	Si	Si	Si	Si	No	No	Si	Si	No	Si	No	Si	Si	Si	No	Si	No	No	No	No	No	No	No	No
5	SaquÈ cita para el turno en el que vine	Mujer	20-29 aÒos	7	3	No	No	No	Si	No	Si	Si	Si	No	Si	No	Si	No	No	Si	No	Si	No	No	Si	Si	Si	No	Si	No	No	Si	No	No	No	No	No	No	No	No	Si	No	No	No	No	No	No	No	No
5	He vuelto para atenderme	Mujer	30-39 aÒos	8	2	No	No	No	Si	No	No	Si	Si	No	Si	No	Si	No	Si	Si	No	No	No	No	Si	Si	Si	No	Si	No	No	Si	No	No	No	No	No	Si	No	No	Si	No	No	No	No	No	Si	No	No
5	He vuelto para atenderme	Mujer	30-39 aÒos	8	2	No	No	No	Si	No	No	No	Si	No	Si	No	Si	No	No	Si	No	Si	No	No	Si	Si	Si	No	No	No	No	Si	No	No	No	No	No	No	No	No	Si	No	No	No	No	No	No	No	No
6	SaquÈ cita para el turno en el que vine	Mujer	50-59 aÒos	5	2	No	No	No	No	No	No	No	No	No	No	No	Si	No	No	No	No	Si	No	No	Si	Si	Si	No	No	No	No	Si	No	No	No	No	No	No	No	No	Si	No	No	No	No	No	No	No	No
6	SaquÈ cita para el turno en el que vine	Mujer	40-49 aÒos	3	7	No	No	No	Si	Si	No	No	Si	No	Si	Si	Si	No	No	Si	No	Si	Si	No	Si	Si	Si	No	Si	No	No	Si	No	No	No	No	Si	Si	Si	No	Si	No	No	Si	No	Si	No	No	No
6	SaquÈ cita para el turno en el que vine	Mujer	50-59 aÒos	5	6	No	No	No	No	No	No	No	Si	No	Si	Si	No	No	No	Si	No	Si	No	No	Si	Si	Si	No	Si	No	No	Si	No	No	No	No	No	No	No	No	Si	No	No	No	No	No	No	No	No
6	SaquÈ cita para el turno en el que vine	Mujer	30-39 aÒos	6	3	No	No	Si	No	No	Si	No	No	No	Si	No	Si	No	No	Si	No	Si	No	No	No	Si	Si	No	Si	No	No	Si	No	No	No	No	No	No	No	No	Si	No	No	No	No	No	No	No	No
6	SaquÈ cita para el turno en el que vine	Mujer	30-39 aÒos	6	3	No	No	No	Si	No	No	Si	Si	No	No	No	Si	No	No	Si	No	No	No	No	Si	Si	Si	No	Si	No	No	Si	Si	No	No	No	No	No	No	No	Si	No	No	No	No	No	No	No	No
6	He vuelto para atenderme	Mujer	50-59 aÒos	5	2	No	No	No	No	No	No	No	Si	No	Si	Si	Si	No	No	No	Si	Si	No	No	No	Si	Si	No	Si	No	No	Si	No	No	No	No	No	No	No	No	Si	No	No	No	No	No	No	No	No
6	He vuelto para atenderme	Mujer	30-39 aÒos	3	6	No	No	No	No	No	No	No	Si	No	Si	Si	Si	No	No	Si	No	Si	No	No	Si	Si	Si	No	No	No	No	Si	No	No	No	No	No	No	No	No	Si	No	No	No	No	No	No	No	No
6	He vuelto para atenderme	Mujer	40-49 aÒos	6	4	No	No	No	No	No	Si	No	Si	No	Si	No	No	No	Si	No	No	Si	No	No	Si	No	Si	No	Si	No	No	Si	No	No	No	No	No	No	No	No	Si	No	No	No	No	Si	No	No	No
6	SaquÈ cita para el turno en el que vine	Mujer	50-59 aÒos	4	6	No	No	No	Si	No	No	No	Si	No	Si	No	Si	No	No	Si	No	Si	No	No	Si	Si	Si	No	Si	No	No	Si	No	No	No	No	No	No	No	No	Si	No	No	No	No	No	No	No	No
6	SaquÈ cita para el turno en el que vine	Mujer	50-59 aÒos	6	4	Si	No	No	No	No	No	No	Si	No	No	Si	No	No	Si	Si	No	Si	No	No	Si	Si	Si	No	No	No	No	Si	No	No	No	No	No	No	No	No	Si	No	No	No	No	No	No	No	No
6	SaquÈ cita para el turno en el que vine	Mujer	50-59 aÒos	3	7	No	No	Si	No	No	No	No	Si	No	No	Si	No	No	No	Si	No	Si	No	No	Si	Si	No	No	Si	No	No	Si	No	No	No	No	No	No	No	No	Si	No	No	No	No	No	No	No	No
6	SaquÈ cita para el turno en el que vine	Mujer	30-39 aÒos	4	7	No	No	No	Si	No	Si	Si	Si	No	Si	Si	Si	No	No	No	No	Si	No	No	Si	No	Si	No	Si	No	No	Si	Si	No	No	No	Si	Si	No	No	Si	No	No	No	No	No	No	No	No
6	He vuelto para atenderme	Mujer	30-39 aÒos	3	6	No	No	No	No	No	Si	Si	Si	No	No	Si	No	No	Si	Si	No	No	Si	No	Si	No	No	No	No	No	No	No	No	No	No	No	No	No	No	No	No	No	No	No	No	No	No	No	No
6	SaquÈ cita para el turno en el que vine	Mujer	50-59 aÒos	5	6	No	No	No	No	No	No	No	Si	No	Si	No	Si	No	No	No	No	Si	No	No	Si	Si	Si	No	Si	No	No	Si	No	No	No	No	Si	Si	Si	No	Si	No	No	No	No	Si	Si	No	No
6	He vuelto para atenderme	Mujer	50-59 aÒos	6	3	No	No	Si	No	No	Si	Si	Si	Si	No	No	Si	No	No	Si	No	Si	No	No	Si	Si	Si	No	Si	No	No	Si	No	No	No	No	No	No	No	No	Si	No	No	No	No	No	No	No	No
6	He vuelto para atenderme	Mujer	40-49 aÒos	3	6	No	No	No	No	No	No	No	Si	No	Si	No	No	No	Si	No	No	Si	No	No	Si	No	Si	No	Si	No	No	Si	No	No	No	No	Si	Si	Si	No	Si	No	No	No	No	No	No	Si	No
6	SaquÈ cita para el turno en el que vine	Mujer	30-39 aÒos	5	5	No	Si	Si	No	No	Si	Si	Si	No	No	Si	No	Si	Si	Si	Si	No	No	No	No	Si	No	No	Si	No	No	Si	No	No	No	No	No	No	No	No	Si	Si	No	No	No	No	No	No	No
6	He vuelto para atenderme	Mujer	20-29 aÒos	4	5	No	No	No	No	No	No	No	Si	No	Si	Si	No	No	Si	No	No	Si	No	No	Si	Si	Si	No	Si	No	No	Si	No	No	No	No	No	No	No	No	Si	No	No	No	No	No	No	No	No
6	He vuelto para atenderme	Mujer	20-29 aÒos	3	6	No	No	No	Si	No	Si	Si	Si	Si	Si	No	Si	No	Si	No	No	Si	Si	Si	Si	Si	Si	Si	Si	No	No	Si	No	No	Si	No	Si	Si	Si	Si	Si	No	No	No	No	No	Si	No	No
6	He vuelto para atenderme	Hombre	30-39 aÒos	5	3	Si	No	No	No	No	No	No	Si	No	Si	No	Si	No	No	No	No	Si	No	No	No	No	Si	No	Si	No	No	Si	No	No	No	No	No	No	No	No	Si	No	No	No	No	No	No	No	No
6	He vuelto para atenderme	Mujer	50-59 aÒos	3	6	No	No	No	Si	Si	Si	Si	Si	No	Si	No	Si	No	No	No	No	Si	No	No	Si	Si	Si	No	Si	No	No	Si	No	No	No	No	No	No	No	No	Si	No	No	No	No	No	No	No	No
6	He vuelto para atenderme	Mujer	40-49 aÒos	6	4	Si	Si	Si	No	No	Si	Si	No	No	Si	Si	No	No	Si	Si	No	No	No	No	No	Si	Si	No	Si	No	No	Si	No	No	No	No	No	No	No	No	Si	No	No	Si	No	No	No	No	No
6	SaquÈ cita para el turno en el que vine	Mujer	40-49 aÒos	6	3	No	No	No	No	No	Si	Si	Si	No	No	No	Si	No	No	No	No	Si	No	No	Si	Si	Si	No	Si	No	No	Si	No	No	No	No	No	No	No	No	Si	No	No	No	No	Si	No	No	No
6	SaquÈ cita para el turno en el que vine	Mujer	50-59 aÒos	5	4	No	No	No	Si	No	Si	Si	Si	No	No	Si	No	No	No	No	No	Si	No	No	Si	No	Si	No	Si	No	No	Si	No	No	No	No	No	No	No	No	Si	No	No	No	No	No	No	No	No
6	SaquÈ cita para el turno en el que vine	Mujer	30-39 aÒos	7	3	No	No	No	No	No	No	No	Si	No	Si	No	Si	No	No	Si	No	Si	No	No	Si	No	Si	No	Si	No	No	Si	No	No	No	No	Si	Si	No	No	Si	No	No	No	No	Si	No	No	No
6	He vuelto para atenderme	Mujer	40-49 aÒos	4	6	No	No	No	No	No	No	No	Si	No	No	Si	Si	No	No	No	No	Si	No	No	Si	Si	Si	No	Si	No	Si	Si	No	No	No	No	Si	Si	No	No	Si	No	No	No	No	No	No	No	No
6	SaquÈ cita para el turno en el que vine	Mujer	Mayor de 60 aÒos	3	6	No	No	No	No	No	No	No	Si	No	Si	No	Si	No	No	No	No	Si	Si	Si	Si	Si	Si	No	Si	No	No	Si	No	No	No	No	Si	Si	Si	No	Si	No	No	No	No	No	No	Si	No
6	SaquÈ cita para el turno en el que vine	Mujer	20-29 aÒos	7	2	No	No	No	No	No	No	No	Si	No	Si	Si	No	No	No	No	No	Si	No	No	Si	Si	Si	No	Si	No	No	Si	No	No	No	No	No	No	No	No	Si	No	No	No	No	No	No	No	No
6	SaquÈ cita para el turno en el que vine	Mujer	30-39 aÒos	6	3	No	No	No	No	No	Si	Si	Si	No	Si	Si	Si	No	No	No	No	Si	No	No	Si	Si	Si	No	Si	No	No	Si	No	No	No	No	No	No	No	No	Si	No	No	No	No	No	No	No	No
6	He vuelto para atenderme	Mujer	Mayor de 60 aÒos	3	7	No	No	No	No	No	Si	Si	Si	No	Si	No	Si	No	No	Si	No	Si	No	No	Si	Si	Si	No	Si	No	No	Si	No	No	No	No	No	No	No	No	Si	No	No	No	No	No	No	No	No
6	SaquÈ cita para el turno en el que vine	Mujer	Mayor de 60 aÒos	3	7	No	No	No	Si	No	Si	Si	Si	No	Si	No	Si	No	No	No	No	Si	No	No	Si	Si	Si	No	Si	No	No	Si	No	No	No	No	No	No	No	No	Si	No	No	No	No	No	No	No	No
6	SaquÈ cita para el turno en el que vine	Mujer	30-39 aÒos	6	3	No	No	No	Si	No	Si	Si	Si	No	Si	No	Si	No	No	Si	No	Si	No	No	Si	Si	Si	No	Si	No	No	Si	No	No	No	No	No	No	No	No	Si	No	No	No	No	No	No	No	No
6	He vuelto para atenderme	Mujer	40-49 aÒos	6	3	No	No	No	No	No	Si	Si	Si	No	Si	No	Si	No	Si	No	No	Si	No	No	Si	Si	Si	No	Si	No	No	Si	No	No	No	No	No	No	No	No	Si	No	No	No	No	No	No	No	No
6	SaquÈ cita para el turno en el que vine	Mujer	20-29 aÒos	8	3	No	No	No	Si	No	No	No	Si	No	Si	Si	No	No	No	Si	No	Si	No	No	Si	Si	Si	No	Si	No	No	Si	No	No	No	No	No	No	No	No	Si	No	No	No	No	No	No	No	No
6	He vuelto para atenderme	Hombre	40-49 aÒos	7	3	No	No	No	No	No	No	No	Si	No	Si	No	Si	No	Si	No	No	Si	No	No	Si	Si	Si	No	Si	No	No	Si	No	No	No	No	No	No	No	No	Si	No	No	No	No	No	No	No	No
6	He vuelto para atenderme	Mujer	40-49 aÒos	6	3	No	No	Si	No	No	No	No	Si	No	Si	No	Si	No	No	Si	No	Si	No	No	Si	Si	Si	No	Si	No	No	Si	No	No	No	No	No	No	No	No	Si	No	No	No	No	No	No	No	No
6	SaquÈ cita para el turno en el que vine	Mujer	50-59 aÒos	4	6	No	No	No	Si	No	Si	Si	Si	No	No	Si	Si	No	No	Si	No	Si	No	No	Si	Si	Si	No	Si	No	No	Si	No	No	No	No	No	No	No	No	Si	No	No	No	No	No	No	No	No
6	SaquÈ cita para el turno en el que vine	Mujer	50-59 aÒos	3	6	No	No	Si	Si	Si	Si	Si	Si	No	Si	No	Si	No	Si	No	No	Si	No	No	Si	Si	Si	No	Si	No	No	Si	No	No	No	No	No	No	No	No	Si	No	No	Si	No	No	No	No	No
6	SaquÈ cita para el turno en el que vine	Mujer	40-49 aÒos	4	7	No	No	No	No	No	No	No	Si	No	No	Si	No	No	No	Si	No	No	No	No	Si	No	No	No	No	No	No	Si	No	No	No	No	No	No	No	No	Si	No	No	No	No	No	No	No	No
6	SaquÈ cita para el turno en el que vine	Mujer	40-49 aÒos	4	6	No	No	Si	Si	No	No	No	Si	No	Si	No	No	Si	Si	Si	No	No	No	No	Si	Si	Si	No	Si	No	No	Si	No	No	No	No	No	No	No	No	Si	Si	No	No	No	No	No	No	No
6	SaquÈ cita para el turno en el que vine	Mujer	40-49 aÒos	7	3	No	No	No	No	No	Si	Si	Si	No	Si	No	No	No	No	No	No	No	No	No	Si	Si	Si	No	Si	No	No	Si	No	No	No	No	Si	Si	No	No	Si	No	No	No	No	No	No	No	No
6	SaquÈ cita para el turno en el que vine	Mujer	40-49 aÒos	4	7	No	No	No	No	No	No	No	Si	No	Si	No	Si	No	No	Si	No	Si	No	No	Si	No	Si	No	Si	No	No	Si	No	No	No	No	No	No	No	No	Si	No	No	No	No	No	No	No	No
6	SaquÈ cita para el turno en el que vine	Mujer	40-49 aÒos	3	6	No	No	Si	No	No	No	No	Si	No	Si	Si	Si	No	No	Si	Si	Si	No	No	No	Si	Si	No	No	No	No	Si	No	No	No	No	No	No	No	No	Si	No	No	No	No	No	No	No	No
6	SaquÈ cita para el turno en el que vine	Mujer	30-39 aÒos	6	4	No	No	No	Si	No	Si	Si	Si	No	Si	No	Si	No	No	Si	No	Si	No	No	Si	Si	No	No	Si	No	No	Si	No	No	No	No	No	No	No	No	Si	No	No	No	No	No	No	No	No
6	SaquÈ cita para el turno en el que vine	Mujer	30-39 aÒos	6	4	No	No	No	No	No	Si	Si	Si	No	Si	Si	Si	No	No	Si	No	Si	No	No	Si	Si	Si	No	Si	No	No	Si	No	No	No	No	No	No	No	No	Si	No	No	No	No	No	No	No	No
6	SaquÈ cita para el turno en el que vine	Mujer	40-49 aÒos	3	7	No	No	No	No	No	No	No	Si	No	Si	No	Si	Si	No	Si	No	Si	No	No	Si	Si	Si	No	Si	No	No	Si	No	No	No	No	No	No	No	No	Si	No	No	No	No	No	No	No	No
6	SaquÈ cita para el turno en el que vine	Hombre	40-49 aÒos	4	6	No	Si	No	No	No	No	No	Si	No	Si	Si	No	No	Si	Si	No	Si	Si	No	Si	No	Si	No	No	No	No	Si	Si	No	No	No	No	No	No	No	Si	No	No	No	No	No	No	No	No
6	SaquÈ cita para el turno en el que vine	Hombre	40-49 aÒos	6	3	No	No	Si	Si	No	No	No	Si	No	Si	Si	Si	No	No	Si	No	Si	No	No	Si	Si	Si	No	Si	No	No	Si	No	No	No	No	No	No	No	No	Si	No	No	No	No	No	No	No	No
6	SaquÈ cita para el turno en el que vine	Mujer	30-39 aÒos	5	6	No	No	No	No	No	Si	Si	Si	No	Si	No	Si	No	No	Si	No	Si	No	No	Si	Si	Si	No	Si	No	No	Si	Si	No	No	No	No	No	Si	No	Si	No	No	No	No	No	No	Si	No
6	SaquÈ cita para el turno en el que vine	Mujer	30-39 aÒos	5	4	No	No	No	Si	No	Si	Si	Si	No	Si	No	Si	No	No	Si	No	Si	Si	No	Si	Si	Si	No	Si	No	No	Si	No	No	No	No	No	Si	No	No	Si	No	No	No	No	No	Si	No	No
6	He vuelto para atenderme	Mujer	30-39 aÒos	3	6	No	No	No	Si	No	No	Si	Si	No	Si	Si	Si	No	No	No	No	Si	No	No	Si	Si	Si	No	No	No	Si	Si	Si	No	Si	No	Si	Si	No	No	Si	No	No	No	No	No	No	No	No
6	SaquÈ cita para el turno en el que vine	Mujer	40-49 aÒos	3	6	No	No	No	Si	No	Si	Si	Si	Si	Si	Si	Si	No	No	No	No	Si	No	No	Si	Si	Si	No	Si	No	Si	Si	No	No	No	No	No	No	No	No	Si	No	No	No	No	No	No	No	No
6	He vuelto para atenderme	Mujer	40-49 aÒos	4	6	Si	No	No	No	No	Si	Si	Si	No	Si	No	Si	No	No	No	No	Si	No	No	Si	Si	Si	No	Si	No	No	Si	No	No	No	No	No	No	No	No	Si	No	No	No	No	No	No	No	No
6	He vuelto para atenderme	Mujer	30-39 aÒos	3	6	No	No	No	No	No	Si	Si	Si	No	Si	No	Si	No	No	No	No	Si	No	No	Si	Si	No	No	No	No	No	Si	Si	No	No	No	No	No	No	No	Si	No	No	No	No	No	No	No	No
6	SaquÈ cita para el turno en el que vine	Mujer	30-39 aÒos	6	5	No	No	No	No	No	Si	Si	No	No	Si	No	Si	No	No	Si	No	Si	No	No	Si	No	Si	No	Si	No	No	Si	No	No	No	No	No	No	No	No	Si	No	No	Si	No	No	No	No	No
6	SaquÈ cita para el turno en el que vine	Mujer	50-59 aÒos	6	4	No	No	Si	No	No	Si	No	Si	No	No	Si	Si	No	No	Si	No	Si	No	No	Si	Si	Si	No	Si	No	No	Si	No	No	No	No	No	No	No	No	Si	No	No	No	No	No	No	Si	No
6	SaquÈ cita para el turno en el que vine	Mujer	30-39 aÒos	7	3	No	No	No	No	No	No	No	No	No	Si	Si	Si	No	No	Si	No	No	No	No	Si	Si	Si	No	No	No	No	Si	No	No	No	No	No	No	No	No	Si	No	No	Si	No	Si	No	No	No
6	SaquÈ cita para el turno en el que vine	Mujer	40-49 aÒos	3	6	Si	No	No	No	No	No	No	Si	No	Si	Si	No	No	No	Si	No	Si	No	No	Si	Si	Si	No	Si	No	No	Si	No	No	No	No	No	No	No	No	Si	No	No	No	No	No	No	No	No
6	He vuelto para atenderme	Mujer	50-59 aÒos	6	4	No	Si	No	No	Si	No	No	No	No	Si	No	No	No	Si	No	No	Si	No	No	Si	Si	Si	No	No	No	No	Si	Si	No	No	No	No	No	No	No	Si	No	No	No	No	No	No	No	No
6	SaquÈ cita para el turno en el que vine	Mujer	40-49 aÒos	6	4	No	No	No	Si	No	No	No	Si	No	Si	No	Si	No	No	Si	No	Si	Si	Si	Si	Si	Si	Si	No	No	No	Si	No	No	Si	No	Si	Si	Si	Si	Si	No	No	No	No	No	No	No	No
6	He vuelto para atenderme	Mujer	30-39 aÒos	6	3	No	No	No	Si	No	No	No	Si	No	Si	No	Si	No	No	Si	No	Si	No	No	Si	Si	Si	No	Si	No	No	Si	No	No	No	No	No	No	No	No	Si	No	No	No	No	No	No	No	No
6	SaquÈ cita para el turno en el que vine	Mujer	30-39 aÒos	4	6	No	No	No	No	No	Si	Si	Si	No	Si	Si	No	No	Si	No	No	Si	No	No	Si	Si	Si	No	Si	No	No	Si	No	No	No	No	No	No	No	No	Si	No	No	Si	No	No	No	No	No
6	He vuelto para atenderme	Mujer	30-39 aÒos	4	6	No	No	No	No	No	No	No	Si	No	Si	Si	Si	No	No	No	No	Si	No	No	Si	No	Si	No	Si	No	No	Si	No	No	No	No	No	No	No	No	Si	No	No	No	No	No	No	No	No
6	SaquÈ cita para el turno en el que vine	Mujer	50-59 aÒos	3	5	No	No	No	No	No	No	No	No	No	Si	Si	Si	No	No	Si	No	Si	No	No	Si	Si	Si	No	No	No	No	Si	No	No	No	No	No	No	No	No	Si	No	No	No	No	No	No	No	No
6	SaquÈ cita para el turno en el que vine	Mujer	40-49 aÒos	4	6	No	No	No	Si	Si	No	No	Si	No	Si	Si	Si	No	No	Si	No	Si	No	No	Si	Si	Si	No	No	No	No	Si	No	No	No	No	No	No	No	No	Si	No	No	No	No	No	No	No	No
6	He vuelto para atenderme	Mujer	30-39 aÒos	7	3	No	No	No	Si	No	Si	Si	Si	No	Si	No	Si	No	No	Si	No	No	No	No	Si	Si	No	No	Si	No	No	Si	No	No	No	No	No	Si	No	No	Si	No	No	No	No	No	No	No	No
6	SaquÈ cita para el turno en el que vine	Mujer	30-39 aÒos	3	5	No	No	No	No	No	No	No	Si	No	Si	Si	No	No	No	Si	No	Si	No	No	Si	Si	Si	No	Si	No	No	Si	No	No	No	No	No	No	No	No	Si	No	No	No	No	No	No	No	No
6	He vuelto para atenderme	Mujer	30-39 aÒos	3	6	No	No	No	No	No	No	No	Si	No	Si	Si	Si	No	No	Si	No	Si	No	No	Si	Si	Si	No	No	No	No	Si	No	No	No	No	No	No	No	No	Si	No	No	No	No	No	No	No	No
6	He vuelto para atenderme	Mujer	20-29 aÒos	6	3	No	No	No	No	No	No	No	Si	No	Si	Si	Si	No	No	No	No	Si	No	No	Si	Si	Si	Si	No	No	Si	Si	No	No	Si	No	Si	Si	No	Si	Si	No	No	No	No	No	No	No	No
6	He vuelto para atenderme	Mujer	50-59 aÒos	3	7	No	No	No	No	No	Si	No	Si	No	Si	Si	Si	No	No	No	No	Si	No	No	Si	Si	Si	No	Si	No	No	Si	No	No	No	No	No	No	No	No	Si	No	No	No	No	No	No	No	No
6	He vuelto para atenderme	Mujer	40-49 aÒos	3	6	No	No	Si	No	No	No	No	Si	No	Si	No	No	No	Si	Si	No	Si	No	No	Si	Si	Si	No	Si	No	No	Si	No	No	No	No	No	Si	No	No	Si	No	No	No	No	No	Si	No	No
6	He vuelto para atenderme	Mujer	50-59 aÒos	3	7	No	No	No	No	No	Si	Si	Si	No	No	No	Si	No	Si	Si	No	Si	No	No	Si	No	Si	Si	Si	No	No	Si	No	No	No	No	No	No	No	No	Si	No	No	No	No	No	No	No	No
6	He vuelto para atenderme	Mujer	40-49 aÒos	6	3	No	No	No	No	No	Si	Si	Si	No	Si	Si	Si	No	No	No	No	Si	No	No	Si	Si	Si	No	Si	No	No	Si	No	No	Si	No	Si	Si	Si	No	Si	No	No	No	No	No	No	No	No
6	He vuelto para atenderme	Mujer	30-39 aÒos	8	2	No	No	No	Si	No	Si	Si	Si	No	Si	Si	Si	No	No	Si	No	Si	Si	No	Si	Si	Si	No	Si	No	No	Si	No	No	No	No	Si	Si	Si	No	Si	No	No	No	No	No	Si	No	No
6	He vuelto para atenderme	Hombre	30-39 aÒos	3	6	No	No	No	No	No	No	No	Si	Si	Si	Si	Si	No	No	Si	No	Si	No	No	Si	No	Si	No	Si	No	No	Si	No	No	No	No	No	No	No	No	Si	No	No	No	No	No	No	No	No
6	SaquÈ cita para el turno en el que vine	Hombre	50-59 aÒos	5	6	No	No	No	No	No	Si	Si	Si	Si	Si	No	Si	No	No	Si	No	Si	No	No	Si	No	Si	No	Si	No	No	Si	No	No	No	No	No	No	No	No	Si	No	No	No	No	No	No	No	No
7	He vuelto para atenderme	Mujer	30-39 aÒos	8	1	No	No	No	Si	No	Si	Si	Si	No	Si	No	Si	No	No	Si	No	Si	No	No	Si	Si	Si	No	No	No	No	Si	No	No	No	No	No	No	No	No	Si	No	No	No	No	No	No	No	No
7	He vuelto para atenderme	Mujer	30-39 aÒos	5	1	No	Si	No	Si	No	Si	Si	Si	No	Si	Si	Si	No	Si	Si	No	Si	No	No	Si	Si	Si	No	Si	No	No	Si	No	No	Si	No	Si	Si	Si	Si	Si	No	No	Si	No	Si	No	No	No
7	He vuelto para atenderme	Mujer	40-49 aÒos	6	2	No	No	No	Si	No	Si	Si	Si	No	Si	Si	Si	No	No	No	No	No	No	No	Si	Si	Si	No	Si	No	No	Si	No	No	No	No	No	Si	No	No	Si	Si	No	No	No	No	No	No	No
7	SaquÈ cita para el turno en el que vine	Mujer	50-59 aÒos	6	2	No	No	No	Si	No	No	No	Si	Si	Si	Si	Si	No	No	Si	No	Si	No	No	Si	No	Si	No	No	No	No	Si	Si	No	No	No	No	No	No	No	Si	No	No	No	No	No	No	No	No
7	He vuelto para atenderme	Mujer	20-29 aÒos	6	2	No	No	Si	No	No	No	No	Si	No	Si	Si	No	No	No	Si	No	No	No	No	Si	Si	Si	No	No	No	No	Si	No	No	No	No	No	Si	No	No	Si	Si	No	Si	No	No	Si	No	No
7	He vuelto para atenderme	Mujer	40-49 aÒos	5	2	No	No	Si	Si	No	Si	Si	Si	No	Si	No	Si	No	Si	Si	No	Si	No	No	Si	Si	Si	No	Si	No	No	Si	Si	No	No	No	No	No	No	No	Si	No	No	No	No	No	No	No	No
7	SaquÈ cita para el turno en el que vine	Mujer	50-59 aÒos	8	2	No	No	No	Si	No	No	No	Si	No	No	Si	No	No	No	Si	No	Si	No	No	Si	Si	Si	No	Si	No	No	Si	No	No	No	No	No	No	No	No	Si	No	No	No	No	No	Si	No	No
7	He vuelto para atenderme	Mujer	40-49 aÒos	7	2	No	No	No	No	No	Si	Si	Si	No	Si	No	Si	No	No	Si	No	Si	No	No	Si	Si	Si	No	No	No	No	Si	No	No	No	No	No	No	No	No	Si	No	No	No	No	No	No	No	No
7	He vuelto para atenderme	Mujer	40-49 aÒos	7	2	No	No	No	Si	No	Si	Si	Si	No	Si	No	Si	No	No	Si	No	Si	No	No	Si	No	Si	No	Si	No	No	Si	No	No	No	No	No	No	No	No	Si	No	No	No	No	No	No	No	No
7	SaquÈ cita para el turno en el que vine	Mujer	40-49 aÒos	8	1	No	No	No	Si	No	Si	Si	Si	No	Si	Si	Si	No	No	Si	No	Si	No	No	Si	Si	Si	No	Si	No	No	Si	No	No	No	No	No	No	No	No	No	Si	No	No	No	No	No	No	No
7	He vuelto para atenderme	Mujer	40-49 aÒos	6	2	No	No	No	Si	No	No	Si	Si	No	Si	No	Si	No	No	Si	No	Si	No	No	Si	No	Si	No	Si	No	No	Si	No	No	No	No	No	Si	No	No	Si	Si	No	Si	No	No	Si	No	No
7	He vuelto para atenderme	Mujer	40-49 aÒos	7	2	No	No	No	Si	No	Si	Si	Si	No	Si	No	Si	No	No	Si	No	Si	No	No	Si	Si	Si	Si	Si	No	No	Si	No	No	No	No	No	No	No	No	Si	No	No	No	No	No	No	No	No
7	SaquÈ cita para el turno en el que vine	Mujer	40-49 aÒos	7	2	No	No	No	Si	No	Si	Si	Si	No	Si	No	Si	No	No	Si	No	Si	No	No	Si	No	Si	No	Si	No	No	Si	No	No	No	No	No	No	No	No	Si	No	No	No	No	No	No	No	No
7	SaquÈ cita para el turno en el que vine	Mujer	30-39 aÒos	4	2	No	No	No	Si	No	Si	Si	Si	No	Si	Si	Si	No	Si	No	No	No	No	No	Si	Si	Si	No	Si	Si	No	Si	No	No	Si	No	No	No	No	No	Si	No	No	Si	No	No	No	No	No
7	He vuelto para atenderme	Mujer	20-29 aÒos	5	2	No	No	No	Si	No	Si	Si	Si	Si	Si	Si	No	No	No	Si	No	Si	No	No	Si	Si	Si	Si	Si	No	No	Si	No	No	No	No	Si	No	No	No	Si	No	No	No	No	No	No	No	No
7	He vuelto para atenderme	Mujer	50-59 aÒos	5	2	No	No	No	No	No	No	Si	Si	No	Si	No	Si	No	No	Si	No	Si	No	No	Si	No	Si	No	Si	No	No	Si	No	No	No	No	Si	No	No	No	Si	No	No	No	No	No	No	No	No
7	He vuelto para atenderme	Mujer	40-49 aÒos	6	2	No	No	No	Si	No	Si	Si	Si	No	Si	No	Si	No	No	Si	No	Si	No	No	Si	No	Si	No	Si	No	No	Si	No	No	No	No	Si	Si	Si	No	Si	No	No	No	No	No	No	No	No
7	He vuelto para atenderme	Mujer	30-39 aÒos	8	1	No	No	No	Si	No	Si	Si	Si	No	Si	No	Si	No	No	No	No	Si	No	No	Si	No	Si	No	Si	No	No	Si	No	No	No	No	No	No	No	No	Si	No	No	No	No	No	No	No	No
7	He vuelto para atenderme	Hombre	40-49 aÒos	8	2	No	No	No	Si	No	Si	No	Si	No	Si	No	Si	No	No	Si	No	Si	No	No	Si	Si	Si	No	No	No	No	Si	No	No	No	No	Si	No	No	No	Si	No	No	No	No	No	No	No	No
7	He vuelto para atenderme	Mujer	40-49 aÒos	5	2	No	No	No	Si	No	Si	Si	Si	No	Si	No	Si	No	No	No	No	Si	No	No	Si	Si	Si	No	Si	No	No	Si	No	No	No	No	No	No	No	No	Si	No	No	Si	No	No	No	No	No
7	He vuelto para atenderme	Mujer	20-29 aÒos	5	2	No	No	No	Si	No	Si	Si	Si	No	Si	No	Si	No	No	Si	No	Si	No	No	Si	Si	Si	No	Si	No	No	Si	No	No	No	No	No	No	No	No	Si	No	No	No	No	No	No	No	No
7	He vuelto para atenderme	Mujer	30-39 aÒos	4	2	No	No	No	Si	No	Si	Si	Si	No	Si	No	Si	No	No	Si	No	No	No	No	Si	No	Si	No	Si	No	No	Si	No	No	No	No	No	No	No	No	Si	No	No	No	No	No	No	No	No
7	He vuelto para atenderme	Mujer	40-49 aÒos	7	2	No	No	No	Si	No	Si	Si	Si	No	Si	No	Si	No	No	Si	No	Si	No	No	Si	Si	Si	No	Si	No	No	Si	No	No	No	No	Si	Si	No	No	Si	No	No	No	No	No	No	No	No
7	SaquÈ cita para el turno en el que vine	Mujer	50-59 aÒos	4	2	No	No	No	No	No	No	No	Si	No	Si	Si	Si	No	No	Si	No	Si	No	No	Si	Si	Si	No	Si	Si	No	Si	No	No	No	No	No	No	No	No	Si	No	No	No	No	Si	No	No	No
7	SaquÈ cita para el turno en el que vine	Mujer	30-39 aÒos	5	2	No	No	No	Si	No	Si	Si	Si	No	Si	No	Si	No	No	No	No	Si	No	No	Si	Si	Si	No	Si	No	No	Si	No	No	No	No	Si	No	No	No	Si	No	No	No	No	No	No	No	No
7	SaquÈ cita para el turno en el que vine	Mujer	40-49 aÒos	7	3	No	No	No	Si	No	Si	Si	Si	No	Si	No	Si	No	No	Si	No	Si	No	No	Si	Si	Si	No	Si	No	No	Si	No	No	No	No	No	No	No	No	Si	No	No	No	No	No	No	No	No
7	SaquÈ cita para el turno en el que vine	Mujer	40-49 aÒos	5	3	No	No	No	Si	No	No	No	Si	No	Si	No	Si	No	No	No	No	No	No	No	Si	Si	Si	No	Si	No	No	Si	Si	No	No	No	Si	Si	Si	Si	Si	No	No	No	No	No	No	No	No
7	He vuelto para atenderme	Mujer	30-39 aÒos	4	2	No	No	No	No	No	Si	Si	Si	No	Si	No	Si	No	No	Si	No	Si	No	No	Si	Si	Si	No	Si	No	No	Si	No	No	No	No	No	No	No	No	Si	No	No	No	No	No	No	No	No
7	SaquÈ cita para el turno en el que vine	Mujer	40-49 aÒos	6	2	No	No	No	Si	No	No	Si	No	No	Si	No	Si	No	Si	No	No	Si	No	No	Si	Si	Si	No	Si	No	No	Si	No	No	No	No	Si	Si	Si	No	Si	No	No	No	No	No	No	No	No
7	He vuelto para atenderme	Mujer	30-39 aÒos	4	2	No	No	No	No	No	No	No	Si	No	Si	Si	Si	No	No	No	No	Si	Si	Si	Si	Si	Si	No	Si	No	No	Si	No	Si	Si	No	Si	Si	No	No	Si	No	No	No	No	No	No	No	No
7	He vuelto para atenderme	Mujer	40-49 aÒos	4	2	No	No	No	No	No	Si	Si	Si	No	Si	No	Si	No	No	Si	No	No	No	No	Si	Si	Si	No	No	No	No	Si	No	No	No	No	Si	Si	No	No	Si	No	No	No	No	No	No	No	No
7	He vuelto para atenderme	Mujer	50-59 aÒos	7	2	No	No	No	Si	No	Si	Si	Si	No	No	Si	No	No	No	Si	No	Si	No	No	Si	No	Si	No	No	No	No	Si	No	No	No	No	Si	Si	Si	No	Si	No	No	No	No	No	Si	No	No
7	He vuelto para atenderme	Mujer	40-49 aÒos	5	2	No	No	No	No	No	No	No	Si	No	Si	No	Si	No	No	Si	No	Si	No	No	Si	Si	Si	No	Si	No	No	Si	Si	No	No	No	Si	Si	No	No	Si	No	No	No	No	No	No	No	No
7	SaquÈ cita para el turno en el que vine	Mujer	40-49 aÒos	7	2	No	No	No	Si	No	Si	Si	Si	No	Si	No	Si	No	No	Si	No	Si	No	No	Si	Si	Si	No	Si	No	No	Si	No	No	No	No	No	No	No	No	Si	No	No	No	No	No	No	No	No
7	SaquÈ cita para el turno en el que vine	Mujer	40-49 aÒos	7	2	No	No	No	Si	No	No	Si	Si	No	Si	Si	Si	Si	No	Si	No	No	No	No	Si	Si	Si	No	Si	No	No	Si	No	No	No	No	No	No	No	No	Si	No	No	Si	No	No	No	No	No
7	SaquÈ cita para el turno en el que vine	Mujer	50-59 aÒos	3	4	No	No	No	Si	No	Si	Si	Si	No	Si	No	Si	No	No	Si	No	Si	Si	No	Si	Si	Si	No	Si	No	No	Si	No	No	Si	No	Si	Si	Si	No	Si	No	No	No	No	No	No	No	No
7	SaquÈ cita para el turno en el que vine	Mujer	30-39 aÒos	4	2	No	No	No	Si	No	No	No	Si	No	Si	Si	No	No	No	Si	No	Si	No	No	Si	Si	Si	No	Si	No	Si	Si	No	No	No	No	Si	Si	No	No	No	No	No	No	No	Si	No	No	No
7	He vuelto para atenderme	Mujer	40-49 aÒos	7	2	No	No	No	Si	No	Si	Si	Si	Si	Si	No	Si	No	No	Si	No	Si	No	No	Si	Si	No	No	Si	No	No	Si	No	No	No	No	No	No	No	No	Si	No	No	No	No	No	No	No	No
7	SaquÈ cita para el turno en el que vine	Mujer	30-39 aÒos	6	2	No	No	No	Si	No	Si	Si	Si	No	Si	No	Si	No	No	Si	No	Si	No	No	Si	Si	Si	No	No	No	No	Si	No	No	No	No	No	No	No	No	Si	No	No	No	No	No	No	No	No
7	SaquÈ cita para el turno en el que vine	Mujer	20-29 aÒos	7	2	No	No	No	Si	No	Si	Si	No	No	Si	Si	Si	No	No	No	No	Si	No	No	Si	Si	Si	No	Si	Si	No	Si	Si	No	No	No	No	Si	No	No	Si	No	No	Si	No	No	Si	No	No
7	SaquÈ cita para el turno en el que vine	Mujer	40-49 aÒos	4	2	No	No	No	No	No	Si	No	Si	No	Si	No	No	No	No	Si	No	Si	No	No	Si	Si	Si	No	Si	No	No	Si	No	No	No	No	No	No	No	No	Si	No	No	No	No	No	No	No	No
7	He vuelto para atenderme	Mujer	40-49 aÒos	8	1	No	No	No	Si	No	Si	Si	Si	No	Si	No	Si	No	No	Si	No	Si	Si	Si	Si	Si	Si	No	Si	No	No	Si	No	No	No	No	Si	Si	Si	No	Si	No	No	No	No	No	No	No	No
7	SaquÈ cita para el turno en el que vine	Mujer	30-39 aÒos	4	3	No	No	No	Si	No	Si	Si	Si	Si	Si	No	Si	No	No	Si	No	Si	No	No	Si	Si	Si	No	Si	No	No	Si	Si	No	No	No	No	No	No	No	No	Si	No	No	No	No	No	No	No
7	SaquÈ cita para el turno en el que vine	Mujer	40-49 aÒos	6	2	No	No	No	Si	No	Si	Si	Si	No	Si	No	Si	No	No	Si	No	Si	No	No	Si	Si	Si	No	Si	No	No	Si	No	No	No	No	Si	Si	No	No	Si	No	No	No	No	No	No	No	No
7	SaquÈ cita para el turno en el que vine	Mujer	40-49 aÒos	4	2	No	No	Si	No	No	No	No	Si	No	No	Si	No	No	No	Si	No	No	No	No	No	Si	Si	No	Si	Si	No	Si	No	No	No	No	No	No	No	No	No	Si	No	No	No	No	No	No	No
7	He vuelto para atenderme	Mujer	50-59 aÒos	7	2	No	No	No	Si	No	Si	Si	Si	No	Si	No	Si	No	No	Si	No	Si	No	No	Si	Si	Si	No	Si	No	No	Si	No	No	No	No	No	No	No	No	Si	No	No	No	No	No	No	No	No
7	SaquÈ cita para el turno en el que vine	Mujer	30-39 aÒos	6	1	No	No	No	Si	No	No	No	Si	No	Si	Si	Si	No	No	No	No	Si	No	No	Si	Si	Si	No	Si	No	No	Si	No	No	No	No	No	No	No	No	Si	No	No	Si	No	No	No	No	No
7	He vuelto para atenderme	Mujer	30-39 aÒos	8	2	No	No	No	Si	Si	Si	Si	Si	Si	Si	Si	Si	No	No	No	No	Si	Si	Si	Si	Si	Si	No	Si	No	No	Si	Si	No	No	No	Si	No	Si	No	Si	No	No	No	No	No	No	No	No
7	He vuelto para atenderme	Hombre	40-49 aÒos	4	4	No	No	No	Si	No	Si	Si	Si	No	Si	Si	Si	No	No	No	No	No	No	No	Si	Si	Si	No	Si	No	No	Si	No	No	No	No	Si	Si	No	No	Si	No	No	Si	No	No	Si	No	No
7	He vuelto para atenderme	Mujer	30-39 aÒos	5	2	No	No	No	Si	No	Si	Si	Si	No	Si	No	Si	No	No	Si	No	Si	No	No	Si	Si	Si	No	No	No	No	Si	No	No	No	No	No	No	No	No	No	No	No	No	No	Si	No	No	No
7	SaquÈ cita para el turno en el que vine	Mujer	30-39 aÒos	6	2	No	No	No	Si	No	No	Si	Si	No	Si	No	Si	No	No	No	No	No	No	No	Si	Si	Si	No	Si	No	No	Si	No	No	No	No	No	Si	No	No	Si	No	No	Si	No	No	Si	No	No
7	SaquÈ cita para el turno en el que vine	Mujer	20-29 aÒos	7	1	No	No	No	Si	No	No	Si	Si	No	Si	Si	Si	No	No	No	No	Si	No	No	Si	Si	Si	No	Si	No	No	Si	No	No	No	No	No	No	No	No	Si	No	No	No	No	No	No	No	No
7	He vuelto para atenderme	Mujer	20-29 aÒos	7	2	No	No	No	Si	No	Si	Si	Si	No	Si	No	Si	No	No	Si	No	Si	No	No	Si	No	Si	No	Si	No	No	Si	No	No	No	No	No	No	No	No	Si	No	No	No	No	No	No	No	No
7	SaquÈ cita para el turno en el que vine	Mujer	40-49 aÒos	6	2	No	No	No	Si	No	No	No	Si	No	Si	Si	Si	No	No	Si	No	Si	Si	Si	Si	Si	Si	No	Si	No	No	Si	No	No	No	No	No	No	No	No	Si	No	No	No	No	No	No	No	No
7	SaquÈ cita para el turno en el que vine	Mujer	40-49 aÒos	4	2	No	No	No	Si	No	No	No	Si	No	Si	Si	Si	No	No	Si	No	Si	No	No	Si	Si	Si	No	No	No	No	Si	No	No	No	No	No	No	No	No	No	No	No	No	No	Si	Si	No	No
7	SaquÈ cita para el turno en el que vine	Mujer	50-59 aÒos	4	2	No	No	No	No	No	No	No	Si	No	Si	No	Si	No	No	Si	No	Si	No	No	Si	Si	Si	Si	Si	No	No	Si	No	No	No	No	Si	Si	No	No	Si	No	No	No	No	No	No	No	No
7	SaquÈ cita para el turno en el que vine	Mujer	50-59 aÒos	7	2	No	No	No	Si	No	No	Si	Si	No	Si	No	Si	No	No	No	No	Si	No	No	Si	No	Si	No	Si	No	No	Si	No	No	No	No	No	No	No	No	Si	No	No	No	No	No	No	No	No
7	He vuelto para atenderme	Mujer	40-49 aÒos	6	2	No	No	No	Si	No	No	Si	Si	No	Si	No	Si	No	No	No	No	Si	No	No	Si	No	Si	No	Si	No	No	Si	Si	No	No	No	No	No	No	No	Si	No	No	No	No	No	No	No	No
7	SaquÈ cita para el turno en el que vine	Mujer	30-39 aÒos	4	1	No	No	No	Si	No	No	No	Si	Si	Si	No	Si	No	No	Si	No	Si	No	No	Si	Si	Si	Si	Si	No	No	Si	No	No	No	No	No	No	No	No	Si	No	No	No	No	No	No	No	No
7	SaquÈ cita para el turno en el que vine	Mujer	30-39 aÒos	5	2	No	No	No	Si	Si	Si	Si	Si	No	Si	Si	Si	No	No	No	No	Si	No	No	Si	Si	Si	No	Si	Si	No	Si	No	No	No	No	Si	Si	Si	No	Si	No	No	No	No	No	No	No	No
7	He vuelto para atenderme	Mujer	20-29 aÒos	8	2	No	No	No	No	No	Si	Si	No	No	Si	No	Si	No	No	No	No	Si	No	No	Si	Si	Si	No	No	No	No	Si	No	No	No	No	No	No	No	No	Si	No	No	No	No	No	No	No	No
7	SaquÈ cita para el turno en el que vine	Mujer	40-49 aÒos	4	2	No	No	No	Si	No	Si	Si	Si	No	Si	No	Si	No	No	Si	No	Si	No	No	Si	Si	Si	No	Si	No	No	Si	No	No	No	No	No	No	No	No	Si	No	No	No	No	No	No	No	No
7	SaquÈ cita para el turno en el que vine	Mujer	40-49 aÒos	6	2	No	No	No	Si	No	Si	Si	Si	No	Si	No	Si	No	No	Si	No	Si	No	No	Si	Si	Si	No	Si	No	No	Si	No	No	No	No	No	No	No	No	Si	No	No	No	No	No	No	No	No
7	He vuelto para atenderme	Hombre	30-39 aÒos	5	2	No	No	No	Si	No	No	Si	Si	No	Si	No	Si	No	No	No	No	Si	No	No	Si	No	Si	No	Si	No	No	Si	No	No	No	No	No	No	No	No	Si	No	No	No	No	No	No	No	No
7	He vuelto para atenderme	Mujer	40-49 aÒos	7	2	No	No	No	Si	Si	Si	Si	Si	Si	Si	No	Si	No	No	Si	No	Si	Si	No	Si	Si	Si	No	Si	Si	No	Si	No	No	Si	No	Si	Si	No	No	Si	Si	No	Si	No	No	No	No	No
7	SaquÈ cita para el turno en el que vine	Hombre	30-39 aÒos	7	2	No	No	No	Si	No	No	No	Si	No	Si	No	Si	No	No	Si	No	Si	No	No	Si	No	Si	No	Si	No	No	Si	No	No	No	No	Si	Si	Si	No	Si	No	No	Si	No	No	Si	No	No
7	SaquÈ cita para el turno en el que vine	Mujer	50-59 aÒos	8	1	No	No	No	Si	No	No	Si	Si	No	Si	No	Si	No	No	Si	No	Si	No	No	Si	Si	Si	No	Si	No	No	Si	No	No	No	No	No	No	No	No	Si	No	No	No	No	No	No	No	No
7	SaquÈ cita para el turno en el que vine	Mujer	40-49 aÒos	3	6	No	No	No	Si	No	Si	Si	Si	No	Si	No	Si	No	No	Si	No	No	No	No	Si	Si	Si	Si	Si	No	Si	Si	Si	No	Si	No	No	No	No	No	Si	No	No	Si	No	No	No	No	No
7	He vuelto para atenderme	Mujer	40-49 aÒos	4	2	No	No	No	Si	No	Si	Si	Si	No	Si	No	Si	No	No	No	No	Si	No	No	Si	Si	Si	No	Si	No	No	Si	No	No	Si	No	Si	Si	Si	No	Si	No	No	No	No	No	No	No	No
7	He vuelto para atenderme	Mujer	30-39 aÒos	7	2	No	No	No	Si	No	No	Si	No	No	Si	Si	Si	No	No	Si	No	Si	No	No	Si	No	No	No	Si	No	No	Si	No	No	No	No	No	No	No	No	Si	No	No	No	No	No	No	No	No
7	SaquÈ cita para el turno en el que vine	Mujer	40-49 aÒos	3	2	No	No	No	Si	No	No	No	Si	No	Si	Si	No	No	No	No	No	Si	No	No	Si	Si	Si	No	Si	No	No	Si	No	No	No	No	No	No	No	No	Si	No	No	No	No	No	No	No	No
7	He vuelto para atenderme	Mujer	40-49 aÒos	5	2	No	No	No	Si	No	Si	Si	Si	No	Si	No	Si	No	No	Si	No	Si	No	No	Si	Si	Si	No	No	No	No	Si	No	No	No	No	No	No	No	No	Si	No	No	No	No	No	No	No	No
7	SaquÈ cita para el turno en el que vine	Hombre	30-39 aÒos	2	4	No	No	No	Si	No	Si	Si	Si	Si	Si	No	Si	No	No	Si	No	Si	No	No	Si	Si	Si	No	No	No	No	Si	No	No	No	No	No	No	No	No	Si	No	No	No	No	No	No	No	No
7	SaquÈ cita para el turno en el que vine	Mujer	40-49 aÒos	7	1	No	No	No	Si	No	Si	Si	Si	No	Si	No	Si	No	No	Si	No	Si	No	No	Si	Si	Si	No	Si	No	No	Si	No	No	No	No	No	No	No	No	Si	No	No	No	No	No	No	No	No
7	He vuelto para atenderme	Mujer	30-39 aÒos	5	2	No	No	No	Si	No	Si	Si	Si	No	Si	Si	Si	No	No	Si	No	Si	No	No	Si	Si	Si	No	Si	No	No	Si	No	No	No	No	Si	No	No	No	Si	No	No	No	No	No	No	No	No
7	SaquÈ cita para el turno en el que vine	Mujer	20-29 aÒos	5	2	No	No	No	Si	No	Si	Si	Si	No	Si	Si	Si	No	No	Si	No	Si	No	No	Si	Si	Si	No	No	No	Si	Si	No	No	No	No	Si	Si	Si	No	No	No	No	No	No	No	No	No	No
8	He vuelto para atenderme	Mujer	40-49 aÒos	5	5	No	No	No	Si	No	Si	Si	Si	No	Si	No	Si	No	No	Si	No	Si	No	No	Si	Si	Si	No	Si	No	No	Si	No	No	No	No	No	No	No	No	Si	No	No	No	No	No	No	No	No
8	He vuelto para atenderme	Mujer	40-49 aÒos	8	5	No	No	Si	Si	No	No	Si	No	No	No	No	No	No	No	Si	No	Si	No	No	Si	No	No	No	No	No	No	No	No	No	No	No	No	No	No	No	No	Si	No	No	No	No	No	No	No
8	He vuelto para atenderme	Mujer	30-39 aÒos	5	5	No	No	No	Si	No	Si	Si	Si	No	Si	No	Si	Si	No	Si	No	Si	No	No	Si	Si	Si	No	Si	No	No	Si	No	No	No	No	No	No	No	No	Si	No	No	No	No	No	No	No	No
8	SaquÈ cita para el turno en el que vine	Mujer	40-49 aÒos	5	5	No	No	No	No	No	Si	Si	Si	Si	Si	No	Si	Si	No	Si	No	Si	No	No	Si	Si	Si	No	No	No	No	Si	No	No	No	No	No	No	No	No	Si	No	No	No	No	No	No	No	No
8	SaquÈ cita para el turno en el que vine	Mujer	30-39 aÒos	6	5	No	No	Si	Si	No	Si	Si	Si	No	No	No	Si	Si	No	Si	No	No	No	No	Si	Si	Si	Si	Si	No	No	Si	No	No	No	No	No	No	No	No	Si	No	No	No	No	No	No	No	No
8	SaquÈ cita para el turno en el que vine	Mujer	20-29 aÒos	3	6	No	No	No	Si	No	No	Si	Si	No	No	Si	Si	Si	No	Si	No	Si	No	No	Si	Si	Si	No	No	No	No	Si	No	No	No	No	No	No	No	No	Si	No	No	No	No	Si	No	Si	No
8	SaquÈ cita para el turno en el que vine	Mujer	50-59 aÒos	5	8	No	No	Si	No	No	No	No	Si	No	No	No	No	Si	No	Si	No	Si	No	No	No	Si	Si	No	Si	No	No	Si	No	No	No	No	No	No	No	No	Si	No	No	No	No	No	No	No	No
8	SaquÈ cita para el turno en el que vine	Mujer	40-49 aÒos	6	6	No	No	No	Si	No	Si	Si	Si	No	Si	Si	No	Si	No	Si	No	Si	No	No	Si	No	Si	No	Si	No	No	Si	No	No	No	No	No	No	No	No	Si	No	No	No	No	No	No	No	No
8	SaquÈ cita para el turno en el que vine	Mujer	30-39 aÒos	5	5	No	No	Si	Si	No	No	Si	Si	No	Si	No	Si	Si	No	Si	No	Si	No	No	Si	Si	Si	No	Si	No	No	Si	No	No	No	No	No	No	No	No	Si	No	No	No	No	No	No	No	No
8	SaquÈ cita para el turno en el que vine	Mujer	30-39 aÒos	5	6	No	No	No	No	No	No	Si	Si	No	Si	No	Si	Si	No	Si	No	No	No	No	Si	No	Si	No	Si	No	No	Si	No	No	No	No	No	No	No	No	Si	No	No	No	No	No	No	No	No
8	SaquÈ cita para el turno en el que vine	Mujer	40-49 aÒos	7	5	No	No	No	Si	No	Si	Si	Si	No	Si	Si	Si	No	No	No	No	Si	No	No	Si	No	Si	No	No	No	No	Si	No	No	No	No	No	No	No	No	Si	No	No	No	No	No	No	No	No
8	SaquÈ cita para el turno en el que vine	Mujer	50-59 aÒos	5	5	No	No	No	No	No	No	No	Si	No	No	No	No	Si	No	Si	No	Si	No	No	Si	No	Si	No	Si	No	No	Si	No	No	No	No	No	No	No	No	Si	No	No	No	No	No	No	No	No
8	SaquÈ cita para el turno en el que vine	Mujer	30-39 aÒos	5	6	No	No	Si	No	No	No	No	No	No	No	Si	No	Si	No	Si	No	No	No	No	Si	No	No	No	No	No	No	Si	No	No	No	No	No	No	No	No	Si	Si	No	No	No	No	No	No	No
8	SaquÈ cita para el turno en el que vine	Mujer	30-39 aÒos	5	5	No	No	No	No	No	No	Si	Si	No	Si	No	No	No	Si	Si	No	No	No	No	Si	Si	Si	No	No	No	No	Si	No	No	No	No	No	No	No	No	Si	No	No	No	No	No	No	No	No
8	SaquÈ cita para el turno en el que vine	Mujer	30-39 aÒos	7	5	No	No	No	Si	Si	Si	Si	Si	No	Si	No	Si	No	No	Si	No	Si	Si	No	Si	Si	Si	No	Si	No	No	Si	No	No	No	No	No	No	No	No	Si	No	No	No	No	No	No	No	No
8	SaquÈ cita para el turno en el que vine	Mujer	30-39 aÒos	7	5	No	No	No	No	No	No	Si	Si	No	Si	No	Si	No	No	Si	No	Si	No	No	Si	Si	Si	No	Si	No	No	Si	No	No	No	No	No	No	No	No	Si	No	No	No	No	No	No	No	No
8	SaquÈ cita para el turno en el que vine	Mujer	40-49 aÒos	7	5	No	No	No	Si	Si	Si	Si	Si	No	Si	Si	Si	Si	No	Si	No	Si	No	No	Si	No	Si	Si	Si	No	No	Si	No	No	No	No	No	No	No	No	Si	No	No	No	No	No	No	No	No
8	SaquÈ cita para el turno en el que vine	Mujer	40-49 aÒos	5	7	No	No	No	No	No	No	Si	Si	No	Si	No	No	No	Si	Si	No	No	No	No	Si	Si	No	No	No	No	No	Si	No	No	No	No	No	No	No	No	Si	No	No	Si	No	No	No	No	No
8	SaquÈ cita para el turno en el que vine	Mujer	30-39 aÒos	7	5	No	No	No	No	No	Si	Si	Si	No	Si	No	Si	No	No	Si	No	Si	No	No	Si	Si	Si	No	Si	No	No	Si	No	No	No	No	No	No	No	No	Si	No	No	No	No	No	No	No	No
8	SaquÈ cita para el turno en el que vine	Mujer	40-49 aÒos	8	5	No	No	No	Si	No	No	Si	Si	No	Si	No	Si	No	No	Si	No	No	No	No	Si	No	Si	No	Si	No	No	Si	No	No	No	No	No	No	No	No	Si	Si	No	No	No	No	Si	No	No
8	SaquÈ cita para el turno en el que vine	Mujer	30-39 aÒos	5	5	No	No	No	Si	No	No	Si	Si	No	Si	Si	Si	Si	No	Si	No	Si	No	No	Si	Si	Si	No	No	No	No	Si	No	No	No	No	No	No	No	No	Si	No	No	No	No	No	No	No	No
8	He vuelto para atenderme	Mujer	50-59 aÒos	7	5	No	No	No	No	No	Si	Si	Si	No	Si	No	Si	No	No	Si	No	Si	No	No	Si	Si	Si	No	Si	No	No	Si	No	No	No	No	Si	Si	No	No	Si	No	No	No	No	No	No	No	No
8	He vuelto para atenderme	Mujer	50-59 aÒos	7	5	No	No	No	Si	Si	Si	Si	Si	No	Si	Si	No	No	Si	Si	No	No	No	No	Si	Si	Si	No	Si	No	No	Si	No	No	No	No	Si	Si	Si	No	Si	Si	No	No	No	No	No	Si	No
8	SaquÈ cita para el turno en el que vine	Mujer	50-59 aÒos	5	5	No	No	No	Si	No	No	Si	Si	No	Si	No	Si	Si	No	Si	No	No	No	No	Si	Si	Si	Si	Si	No	No	Si	No	No	No	No	No	No	No	No	Si	No	No	Si	No	No	Si	No	No
8	He vuelto para atenderme	Mujer	50-59 aÒos	5	6	No	No	Si	Si	No	No	Si	Si	No	Si	No	Si	Si	No	Si	No	Si	No	No	Si	Si	Si	No	Si	No	No	Si	No	No	No	No	No	No	No	No	Si	No	No	No	No	No	No	No	No
8	He vuelto para atenderme	Mujer	40-49 aÒos	8	5	No	No	No	Si	No	No	Si	Si	No	Si	No	Si	No	No	Si	No	Si	No	No	Si	No	Si	No	Si	No	No	Si	No	No	No	No	No	No	No	No	Si	No	No	No	No	No	No	No	No
8	SaquÈ cita para el turno en el que vine	Mujer	40-49 aÒos	8	6	No	No	No	No	No	No	No	Si	No	No	No	No	No	No	Si	No	No	No	No	Si	Si	Si	No	No	No	No	Si	No	No	No	No	No	No	No	No	Si	No	No	No	No	No	No	No	No
8	He vuelto para atenderme	Mujer	50-59 aÒos	5	6	No	No	No	Si	No	No	Si	Si	No	No	No	No	No	No	Si	No	No	No	No	Si	Si	Si	No	Si	No	No	Si	No	No	No	No	No	No	No	No	No	Si	No	No	No	No	No	No	No
8	SaquÈ cita para el turno en el que vine	Mujer	40-49 aÒos	5	6	No	Si	Si	Si	No	Si	Si	Si	No	Si	Si	No	No	Si	Si	No	Si	No	No	Si	Si	Si	No	No	No	No	Si	No	No	No	No	No	No	No	No	Si	Si	No	No	No	No	No	No	No
8	SaquÈ cita para el turno en el que vine	Hombre	30-39 aÒos	7	5	No	No	No	Si	No	Si	Si	Si	No	Si	Si	No	No	No	Si	No	Si	No	No	Si	Si	Si	No	No	No	No	Si	No	No	No	No	No	No	No	No	Si	No	No	No	No	No	No	No	No
8	He vuelto para atenderme	Mujer	40-49 aÒos	7	5	No	No	No	Si	No	Si	Si	Si	No	Si	No	Si	Si	No	No	No	No	No	No	Si	No	Si	No	No	No	No	Si	No	No	No	No	No	Si	No	No	Si	No	No	Si	No	No	Si	No	No
8	SaquÈ cita para el turno en el que vine	Mujer	30-39 aÒos	5	7	No	No	No	No	No	Si	Si	Si	No	Si	No	Si	Si	No	Si	No	Si	Si	No	Si	Si	Si	No	Si	No	No	Si	No	No	No	No	No	No	No	No	No	No	No	No	No	Si	No	No	No
8	He vuelto para atenderme	Mujer	30-39 aÒos	7	5	No	No	No	Si	No	Si	Si	Si	No	Si	No	Si	No	No	Si	No	Si	No	No	Si	Si	No	No	Si	No	No	Si	No	No	No	No	No	No	No	No	Si	No	No	No	No	No	No	No	No
8	SaquÈ cita para el turno en el que vine	Mujer	30-39 aÒos	5	5	Si	No	No	No	No	No	Si	Si	No	Si	No	Si	Si	No	Si	No	Si	No	No	Si	No	Si	No	Si	No	No	Si	No	No	No	No	No	No	No	No	Si	No	No	No	No	No	No	No	No
8	He vuelto para atenderme	Mujer	50-59 aÒos	7	5	No	No	No	No	No	No	Si	Si	No	Si	No	Si	No	No	Si	No	Si	No	No	Si	No	Si	No	Si	No	No	Si	No	No	No	No	No	No	No	No	Si	No	No	No	No	No	No	No	No
8	SaquÈ cita para el turno en el que vine	Mujer	20-29 aÒos	3	5	No	No	No	No	No	Si	Si	Si	No	Si	Si	Si	Si	No	Si	No	Si	Si	Si	Si	Si	Si	Si	Si	No	No	Si	No	No	No	No	No	No	No	No	Si	No	No	No	No	No	No	No	No
8	He vuelto para atenderme	Mujer	40-49 aÒos	6	5	No	No	No	Si	No	Si	Si	Si	No	Si	Si	No	No	No	No	No	Si	No	No	Si	Si	Si	No	Si	No	No	Si	No	No	No	No	No	No	No	No	Si	No	No	No	No	No	No	No	No
8	SaquÈ cita para el turno en el que vine	Mujer	50-59 aÒos	7	5	No	No	No	Si	No	Si	Si	Si	No	Si	Si	Si	Si	No	Si	No	Si	No	No	Si	Si	Si	No	Si	No	No	Si	No	No	No	No	No	No	No	No	Si	No	No	No	No	No	No	No	No
8	SaquÈ cita para el turno en el que vine	Mujer	40-49 aÒos	7	5	No	No	No	Si	No	Si	Si	Si	No	Si	No	Si	Si	No	Si	No	No	No	No	Si	No	Si	No	Si	No	No	Si	No	No	No	No	No	No	No	No	Si	No	No	No	No	No	No	No	No
8	He vuelto para atenderme	Mujer	30-39 aÒos	7	5	No	No	No	No	No	No	No	Si	No	Si	No	Si	No	No	Si	No	Si	No	No	Si	Si	Si	No	Si	No	No	Si	No	No	No	No	No	No	No	No	Si	No	No	No	No	No	No	No	No
8	He vuelto para atenderme	Mujer	40-49 aÒos	5	6	No	No	No	Si	No	Si	Si	Si	No	Si	Si	No	Si	No	Si	No	Si	No	No	Si	Si	Si	No	Si	No	No	Si	No	No	No	No	No	No	No	No	Si	No	No	No	No	No	No	No	No
8	SaquÈ cita para el turno en el que vine	Mujer	40-49 aÒos	7	5	No	No	No	Si	No	Si	Si	Si	No	Si	No	Si	Si	No	Si	No	Si	No	No	Si	Si	Si	No	Si	No	No	Si	No	No	No	No	No	No	No	No	Si	No	No	No	No	No	No	No	No
8	He vuelto para atenderme	Mujer	40-49 aÒos	7	5	No	No	Si	No	No	No	No	No	No	Si	No	No	No	No	Si	No	No	No	No	Si	Si	Si	No	No	No	No	Si	No	No	No	No	No	No	No	No	Si	No	No	No	No	No	No	No	No
8	He vuelto para atenderme	Mujer	30-39 aÒos	8	5	No	No	No	Si	No	Si	Si	Si	No	Si	No	Si	Si	No	Si	No	Si	No	No	Si	No	Si	No	Si	No	No	Si	No	No	No	No	No	No	No	No	Si	No	No	No	No	No	No	No	No
8	SaquÈ cita para el turno en el que vine	Mujer	50-59 aÒos	5	6	No	No	No	No	No	No	No	Si	No	No	Si	No	No	Si	Si	No	No	No	No	Si	Si	Si	No	Si	No	No	Si	No	No	No	No	No	No	No	No	Si	No	No	No	No	No	No	No	No
8	SaquÈ cita para el turno en el que vine	Mujer	30-39 aÒos	6	5	No	No	No	No	No	Si	Si	Si	No	Si	No	Si	Si	No	Si	No	Si	No	No	Si	Si	No	No	Si	No	No	No	No	No	No	No	Si	No	No	No	No	Si	No	No	No	Si	No	No	No
8	SaquÈ cita para el turno en el que vine	Mujer	50-59 aÒos	5	5	No	No	No	No	No	Si	Si	Si	No	Si	No	No	Si	No	Si	No	Si	No	No	Si	No	Si	No	Si	No	No	Si	No	No	No	No	No	No	No	No	Si	No	No	No	No	No	No	No	No
8	SaquÈ cita para el turno en el que vine	Mujer	30-39 aÒos	6	5	No	No	No	Si	No	Si	Si	Si	No	Si	No	Si	Si	No	Si	No	Si	No	No	Si	Si	Si	No	Si	No	No	Si	Si	No	Si	No	Si	Si	Si	No	Si	No	No	No	No	No	No	No	No
8	SaquÈ cita para el turno en el que vine	Mujer	50-59 aÒos	5	5	No	No	No	Si	No	No	Si	Si	No	No	No	No	No	No	Si	No	Si	No	No	Si	Si	Si	No	Si	No	No	Si	No	No	No	No	No	No	No	No	Si	No	No	No	No	No	No	No	No
8	He vuelto para atenderme	Mujer	30-39 aÒos	7	5	No	No	No	Si	No	Si	Si	Si	No	Si	No	Si	No	No	Si	No	Si	No	No	Si	No	Si	No	No	No	No	Si	No	No	No	No	No	No	No	No	No	No	No	No	No	No	No	No	No
8	SaquÈ cita para el turno en el que vine	Mujer	30-39 aÒos	6	5	No	No	No	Si	No	Si	Si	Si	Si	Si	No	Si	No	No	No	No	Si	No	No	Si	No	Si	No	Si	No	No	Si	No	No	Si	No	Si	Si	No	No	Si	No	No	No	No	No	No	No	No
8	SaquÈ cita para el turno en el que vine	Mujer	40-49 aÒos	7	5	No	No	No	Si	No	Si	Si	Si	No	No	Si	No	No	No	Si	No	No	No	No	No	Si	No	No	Si	No	No	Si	No	No	No	No	No	No	No	No	Si	Si	No	No	No	No	No	No	No
8	He vuelto para atenderme	Mujer	50-59 aÒos	5	6	No	No	No	Si	No	Si	Si	Si	No	No	Si	No	No	No	Si	No	Si	No	No	Si	Si	No	No	Si	No	No	Si	No	No	No	No	No	No	No	No	Si	No	No	No	No	No	No	No	No
8	He vuelto para atenderme	Mujer	40-49 aÒos	5	6	No	No	No	Si	No	Si	Si	Si	No	Si	No	Si	No	No	Si	No	Si	Si	Si	Si	Si	Si	No	Si	No	No	Si	Si	No	No	No	No	No	No	No	Si	No	No	No	No	No	No	No	No
8	SaquÈ cita para el turno en el que vine	Mujer	40-49 aÒos	8	6	No	No	No	No	No	Si	Si	No	No	Si	No	No	No	No	No	No	Si	No	No	Si	Si	Si	No	Si	No	No	Si	No	No	No	No	No	No	No	No	Si	No	No	No	No	No	No	No	No
8	SaquÈ cita para el turno en el que vine	Mujer	30-39 aÒos	7	5	No	Si	No	No	No	Si	Si	Si	No	Si	Si	No	Si	Si	Si	No	Si	No	No	No	Si	Si	Si	Si	Si	No	Si	No	No	No	No	No	No	No	No	Si	No	No	No	No	No	No	No	No
8	SaquÈ cita para el turno en el que vine	Mujer	30-39 aÒos	7	5	No	No	No	Si	No	Si	Si	Si	No	Si	No	Si	No	No	Si	No	No	No	No	Si	No	Si	No	Si	No	No	Si	No	No	No	No	No	No	No	No	Si	No	No	No	No	No	No	No	No
8	SaquÈ cita para el turno en el que vine	Mujer	40-49 aÒos	6	5	No	No	No	Si	No	Si	Si	Si	No	Si	No	Si	No	No	Si	No	Si	No	No	Si	No	Si	No	Si	No	No	Si	No	No	No	No	No	No	No	No	Si	No	No	No	No	No	No	No	No
8	SaquÈ cita para el turno en el que vine	Mujer	40-49 aÒos	8	5	No	No	Si	Si	No	Si	Si	Si	No	No	No	No	Si	No	Si	No	No	No	No	Si	Si	Si	No	No	No	No	Si	No	No	No	No	No	No	No	No	Si	No	No	No	No	No	No	No	No
8	SaquÈ cita para el turno en el que vine	Mujer	30-39 aÒos	7	5	No	No	Si	Si	No	Si	Si	Si	No	Si	No	Si	No	No	Si	No	Si	No	No	Si	Si	Si	No	Si	No	No	Si	No	No	No	No	No	No	No	No	Si	No	No	No	No	No	No	No	No
8	SaquÈ cita para el turno en el que vine	Hombre	30-39 aÒos	7	5	Si	Si	No	No	No	No	Si	Si	No	Si	Si	Si	No	No	No	No	Si	No	No	Si	Si	Si	Si	Si	Si	No	Si	No	No	No	No	No	No	No	Si	Si	No	No	No	No	No	No	No	Si
8	SaquÈ cita para el turno en el que vine	Mujer	40-49 aÒos	5	6	No	No	Si	Si	No	Si	Si	Si	No	Si	No	No	No	No	Si	No	Si	No	No	Si	Si	Si	No	No	No	No	Si	No	No	No	No	No	No	No	No	Si	No	No	No	No	No	No	No	No
8	SaquÈ cita para el turno en el que vine	Mujer	30-39 aÒos	8	6	No	No	No	No	No	Si	Si	Si	No	Si	No	Si	No	No	Si	No	Si	No	No	Si	No	Si	No	Si	No	No	Si	Si	No	No	No	No	No	No	No	Si	No	No	No	No	No	No	No	No
8	SaquÈ cita para el turno en el que vine	Mujer	30-39 aÒos	5	6	No	No	No	Si	No	Si	No	Si	No	Si	No	Si	No	No	Si	No	No	No	No	Si	No	Si	No	Si	No	No	Si	No	No	No	No	No	No	No	No	Si	No	No	No	No	No	Si	No	No
8	SaquÈ cita para el turno en el que vine	Mujer	30-39 aÒos	4	6	No	No	No	Si	No	No	Si	Si	Si	Si	No	Si	No	No	Si	No	Si	Si	Si	Si	Si	Si	No	Si	No	No	Si	No	No	Si	No	Si	Si	No	No	Si	No	No	No	No	No	No	No	No
8	SaquÈ cita para el turno en el que vine	Mujer	30-39 aÒos	7	5	No	No	No	Si	No	Si	Si	Si	No	Si	No	Si	No	No	Si	No	Si	No	No	Si	Si	Si	Si	Si	No	No	Si	No	No	No	No	No	No	No	No	Si	No	No	No	No	No	No	No	No
8	He vuelto para atenderme	Mujer	30-39 aÒos	7	5	No	No	No	Si	No	No	Si	Si	No	Si	No	Si	Si	No	No	No	No	No	No	Si	Si	Si	No	No	No	No	Si	No	No	No	No	No	No	No	No	Si	No	No	Si	No	No	No	No	No
8	SaquÈ cita para el turno en el que vine	Mujer	40-49 aÒos	6	5	No	No	No	Si	No	Si	Si	Si	No	Si	No	Si	Si	No	Si	No	Si	No	No	Si	Si	Si	No	Si	No	No	Si	No	Si	No	No	No	Si	No	No	Si	No	No	No	No	No	No	No	No
8	SaquÈ cita para el turno en el que vine	Mujer	40-49 aÒos	5	5	No	No	No	No	No	Si	Si	Si	No	Si	No	Si	No	No	Si	No	Si	No	No	Si	Si	Si	No	Si	No	No	Si	No	No	No	No	No	No	No	No	Si	No	No	No	No	No	No	No	No
8	He vuelto para atenderme	Mujer	50-59 aÒos	6	5	No	No	No	Si	No	No	Si	Si	No	Si	No	Si	Si	No	Si	No	Si	No	No	Si	Si	Si	No	Si	No	No	Si	No	No	No	No	No	No	No	No	Si	No	No	No	No	No	No	No	No
8	SaquÈ cita para el turno en el que vine	Hombre	40-49 aÒos	7	5	No	No	No	Si	No	Si	Si	Si	No	Si	Si	Si	Si	No	Si	No	Si	No	No	Si	Si	Si	Si	Si	No	No	Si	No	Si	Si	Si	Si	Si	Si	Si	Si	No	No	Si	No	No	No	No	No
8	SaquÈ cita para el turno en el que vine	Mujer	50-59 aÒos	5	6	No	No	Si	No	No	No	No	Si	No	No	Si	No	Si	No	Si	No	Si	No	No	Si	Si	Si	No	Si	No	No	Si	No	No	No	No	No	No	No	No	Si	No	No	No	No	No	No	No	No
8	SaquÈ cita para el turno en el que vine	Mujer	50-59 aÒos	6	5	No	No	No	No	No	Si	Si	Si	No	Si	Si	Si	No	No	Si	No	Si	No	No	Si	Si	Si	No	Si	No	No	Si	No	No	No	No	No	No	No	No	Si	No	No	No	No	No	No	No	No
8	SaquÈ cita para el turno en el que vine	Mujer	20-29 aÒos	7	5	No	No	No	Si	No	No	No	Si	No	Si	No	Si	Si	No	Si	No	Si	No	No	Si	Si	Si	Si	Si	No	No	Si	No	No	Si	No	Si	Si	No	No	Si	No	No	No	No	No	No	No	No
8	SaquÈ cita para el turno en el que vine	Mujer	30-39 aÒos	8	5	No	No	No	Si	No	No	Si	Si	No	Si	No	Si	No	No	Si	No	No	No	No	Si	No	Si	No	Si	No	No	Si	Si	No	No	No	No	No	No	No	Si	No	No	No	No	No	No	No	No
8	SaquÈ cita para el turno en el que vine	Mujer	50-59 aÒos	4	6	No	No	Si	No	No	Si	Si	Si	No	No	No	Si	Si	No	Si	No	Si	No	No	Si	No	Si	No	No	No	No	Si	No	No	No	No	No	No	No	No	Si	No	No	No	No	No	No	No	No
8	SaquÈ cita para el turno en el que vine	Mujer	30-39 aÒos	7	5	No	No	No	Si	No	Si	Si	Si	No	Si	Si	No	No	No	Si	No	Si	Si	Si	Si	Si	Si	No	Si	No	No	Si	No	No	No	No	No	No	No	No	Si	No	No	No	No	No	No	No	No
8	SaquÈ cita para el turno en el que vine	Mujer	30-39 aÒos	4	5	No	No	No	Si	No	No	No	Si	No	Si	Si	Si	Si	No	Si	No	Si	Si	Si	Si	Si	Si	No	Si	No	No	Si	No	Si	Si	Si	Si	Si	Si	Si	Si	No	No	No	No	No	No	No	No
8	SaquÈ cita para el turno en el que vine	Mujer	40-49 aÒos	4	6	No	No	No	No	No	No	Si	Si	No	Si	No	Si	Si	No	Si	No	Si	No	No	Si	Si	Si	No	Si	No	No	Si	No	No	No	No	No	No	No	No	Si	No	No	No	No	No	No	No	No
8	SaquÈ cita para el turno en el que vine	Mujer	40-49 aÒos	6	5	Si	No	No	No	No	No	Si	Si	No	Si	No	Si	Si	No	Si	No	Si	No	No	Si	No	Si	No	Si	No	No	Si	No	No	No	No	Si	Si	No	No	Si	No	No	No	No	No	No	No	No
8	SaquÈ cita para el turno en el que vine	Mujer	40-49 aÒos	8	5	No	No	No	No	No	No	Si	Si	No	Si	No	Si	No	No	Si	No	Si	No	No	Si	Si	Si	No	Si	No	No	Si	No	No	No	No	No	No	No	No	Si	No	No	No	No	No	No	No	No
8	SaquÈ cita para el turno en el que vine	Mujer	30-39 aÒos	6	4	Si	No	No	Si	No	Si	Si	Si	Si	Si	No	Si	Si	No	Si	No	Si	No	No	Si	Si	Si	No	Si	No	No	Si	Si	No	No	No	No	No	No	No	Si	No	No	No	No	No	No	No	No
8	SaquÈ cita para el turno en el que vine	Mujer	30-39 aÒos	8	6	No	No	No	Si	No	Si	Si	Si	No	Si	No	Si	Si	No	Si	No	Si	No	No	Si	Si	Si	No	Si	No	No	Si	No	No	No	No	No	No	No	No	Si	No	No	No	No	No	No	No	No
8	He vuelto para atenderme	Mujer	40-49 aÒos	7	5	No	No	No	Si	No	Si	Si	Si	No	Si	No	Si	No	No	Si	No	Si	No	No	Si	No	Si	No	Si	No	No	Si	No	No	No	No	No	No	No	No	Si	No	No	No	No	No	No	No	No
8	He vuelto para atenderme	Mujer	30-39 aÒos	6	6	No	No	No	Si	No	Si	Si	Si	No	Si	No	Si	No	No	Si	No	Si	No	No	Si	Si	Si	No	Si	No	No	Si	No	No	No	No	No	No	No	No	Si	No	No	No	No	No	No	No	No
8	SaquÈ cita para el turno en el que vine	Mujer	30-39 aÒos	4	6	No	No	No	No	No	No	No	Si	No	Si	Si	Si	Si	No	Si	No	Si	No	No	Si	Si	Si	No	Si	No	No	Si	No	No	No	No	No	No	No	No	Si	No	No	No	No	No	No	No	No
8	He vuelto para atenderme	Mujer	40-49 aÒos	6	5	No	No	No	Si	No	Si	Si	Si	No	No	Si	No	Si	No	Si	No	Si	No	No	Si	Si	Si	No	Si	No	No	Si	No	No	No	No	No	No	No	No	Si	No	No	No	No	No	No	No	No
8	He vuelto para atenderme	Mujer	30-39 aÒos	5	4	No	No	No	Si	No	No	No	Si	No	No	Si	No	No	No	Si	No	Si	No	No	Si	No	Si	No	Si	No	No	Si	Si	No	No	No	No	No	No	No	Si	No	No	No	No	No	No	No	No
8	He vuelto para atenderme	Mujer	30-39 aÒos	8	5	No	No	No	Si	No	Si	Si	Si	No	Si	No	No	Si	No	Si	No	Si	No	No	Si	Si	Si	No	Si	No	No	Si	No	No	No	No	No	No	No	No	Si	No	No	No	No	No	No	No	No
8	SaquÈ cita para el turno en el que vine	Mujer	30-39 aÒos	4	7	No	No	No	No	No	Si	Si	Si	No	Si	No	Si	No	No	Si	No	Si	No	No	Si	Si	Si	No	Si	No	No	Si	No	No	No	No	Si	Si	No	No	No	No	No	No	No	Si	Si	No	No
9	He vuelto para atenderme	Mujer	40-49 aÒos	6	2	No	No	No	Si	No	Si	Si	Si	No	Si	Si	Si	No	No	No	No	Si	Si	Si	Si	Si	Si	No	Si	No	No	Si	No	No	No	No	No	No	No	No	Si	No	No	No	No	No	No	No	No
9	SaquÈ cita para el turno en el que vine	Mujer	30-39 aÒos	4	3	No	No	No	Si	No	Si	Si	Si	No	Si	No	Si	No	No	Si	No	Si	No	No	Si	Si	Si	No	Si	No	No	Si	No	No	No	No	No	No	No	No	Si	No	No	No	No	No	No	No	No
9	He vuelto para atenderme	Mujer	20-29 aÒos	7	3	No	No	No	Si	No	No	Si	Si	No	Si	Si	Si	No	No	No	No	Si	No	No	Si	Si	Si	No	Si	No	No	Si	No	No	Si	No	Si	Si	Si	No	Si	No	No	No	No	No	No	No	No
9	He vuelto para atenderme	Mujer	50-59 aÒos	6	2	No	No	No	Si	No	No	Si	Si	No	Si	No	Si	No	No	Si	No	Si	No	No	Si	Si	Si	No	Si	No	No	Si	No	No	No	No	No	No	No	No	Si	No	No	No	No	No	No	No	No
9	He vuelto para atenderme	Mujer	30-39 aÒos	6	2	No	No	No	Si	No	Si	Si	Si	No	Si	Si	No	No	Si	No	No	Si	No	No	Si	Si	Si	No	Si	No	No	Si	No	No	No	No	Si	No	Si	No	Si	No	No	No	No	No	No	No	No
9	SaquÈ cita para el turno en el que vine	Mujer	40-49 aÒos	7	3	Si	No	No	Si	No	No	No	Si	No	Si	Si	No	No	No	Si	No	Si	No	No	Si	Si	Si	No	No	No	No	Si	No	No	No	No	No	No	No	No	Si	No	No	No	No	No	No	No	No
9	He vuelto para atenderme	Mujer	40-49 aÒos	5	6	No	No	No	Si	No	Si	Si	Si	No	Si	No	Si	No	No	No	No	Si	No	No	Si	Si	Si	No	Si	No	No	Si	No	No	No	No	No	No	No	No	Si	No	No	No	No	No	No	No	No
9	He vuelto para atenderme	Hombre	40-49 aÒos	5	6	No	No	No	Si	No	Si	Si	Si	No	Si	No	Si	No	No	Si	No	Si	No	No	Si	Si	Si	No	Si	No	No	Si	No	No	No	No	No	Si	No	No	Si	No	No	No	No	No	No	No	No
9	He vuelto para atenderme	Mujer	40-49 aÒos	5	3	No	No	Si	Si	No	Si	Si	Si	No	Si	No	No	No	Si	Si	No	Si	No	No	No	Si	Si	No	No	No	No	Si	No	No	No	No	No	No	No	No	No	Si	No	No	No	No	No	No	No
9	SaquÈ cita para el turno en el que vine	Mujer	40-49 aÒos	4	7	No	No	Si	No	No	Si	Si	Si	No	No	Si	No	No	No	Si	No	Si	No	No	No	Si	Si	No	Si	No	No	Si	No	No	No	No	No	No	No	No	Si	No	No	No	No	No	No	No	No
9	SaquÈ cita para el turno en el que vine	Mujer	40-49 aÒos	7	2	No	No	No	Si	No	Si	Si	Si	No	Si	No	Si	No	No	Si	No	Si	No	No	Si	Si	Si	No	Si	No	No	Si	No	No	No	No	No	No	No	No	Si	No	No	No	No	No	No	No	No
9	SaquÈ cita para el turno en el que vine	Mujer	30-39 aÒos	4	6	No	No	No	Si	No	Si	Si	Si	No	Si	No	Si	No	No	Si	No	Si	No	No	Si	Si	Si	No	Si	No	No	Si	No	No	No	No	No	No	No	No	Si	No	No	No	No	No	No	No	No
9	SaquÈ cita para el turno en el que vine	Hombre	40-49 aÒos	6	3	No	No	No	Si	No	Si	Si	Si	No	Si	No	Si	No	Si	No	No	No	No	No	Si	Si	Si	No	Si	No	No	Si	No	No	No	No	No	No	No	No	Si	No	No	No	No	No	No	No	No
9	He vuelto para atenderme	Mujer	40-49 aÒos	5	4	No	No	No	Si	No	Si	Si	Si	No	Si	Si	Si	No	No	No	No	Si	No	No	Si	Si	Si	Si	Si	No	No	Si	No	No	No	No	No	No	No	No	Si	No	No	No	No	No	No	No	No
9	SaquÈ cita para el turno en el que vine	Mujer	40-49 aÒos	7	2	No	No	No	Si	No	Si	Si	Si	No	Si	No	Si	No	No	Si	No	Si	No	No	Si	No	Si	No	Si	No	No	Si	No	No	No	No	No	Si	No	No	Si	No	No	No	No	No	Si	No	No
9	SaquÈ cita para el turno en el que vine	Mujer	50-59 aÒos	5	6	No	No	Si	Si	No	Si	Si	Si	No	No	Si	No	No	No	No	No	Si	No	No	Si	Si	Si	No	Si	No	No	Si	No	No	No	No	No	No	No	No	Si	No	No	No	No	No	No	No	No
9	SaquÈ cita para el turno en el que vine	Mujer	40-49 aÒos	4	5	No	No	No	Si	No	Si	Si	Si	No	Si	Si	Si	No	No	Si	No	Si	No	No	Si	Si	Si	No	Si	No	No	Si	No	No	No	No	No	No	No	No	Si	No	No	Si	No	Si	No	No	No
9	SaquÈ cita para el turno en el que vine	Mujer	30-39 aÒos	8	1	No	No	No	Si	Si	Si	Si	Si	No	Si	No	Si	Si	No	No	No	Si	No	No	Si	Si	Si	No	Si	No	No	Si	No	Si	Si	Si	Si	Si	Si	No	Si	No	No	No	No	No	No	No	No
9	SaquÈ cita para el turno en el que vine	Mujer	40-49 aÒos	8	2	No	No	No	No	No	No	No	Si	No	No	No	No	No	No	Si	No	Si	No	No	Si	Si	Si	No	Si	No	No	Si	No	No	No	No	No	No	No	No	Si	No	No	No	No	No	No	No	No
9	SaquÈ cita para el turno en el que vine	Mujer	20-29 aÒos	5	6	No	No	No	Si	No	Si	Si	Si	No	Si	Si	Si	No	No	Si	No	Si	No	No	Si	Si	Si	No	No	No	No	Si	No	No	Si	No	Si	Si	Si	No	Si	No	No	No	No	No	No	Si	No
9	He vuelto para atenderme	Mujer	30-39 aÒos	5	2	No	No	No	Si	No	Si	Si	Si	No	Si	Si	Si	No	No	Si	No	Si	No	No	Si	Si	Si	No	Si	No	No	Si	No	No	No	No	No	No	No	No	Si	No	No	No	No	No	No	No	No
9	SaquÈ cita para el turno en el que vine	Mujer	30-39 aÒos	5	3	No	No	No	Si	No	Si	Si	Si	No	Si	Si	Si	No	No	Si	No	Si	No	No	Si	Si	Si	No	Si	No	No	Si	No	No	No	No	No	Si	No	No	Si	No	No	Si	No	No	Si	No	No
9	SaquÈ cita para el turno en el que vine	Mujer	30-39 aÒos	5	4	No	No	No	Si	No	Si	Si	Si	No	Si	Si	Si	Si	No	Si	No	Si	No	No	Si	Si	Si	Si	Si	No	No	Si	No	Si	Si	No	Si	Si	Si	Si	Si	No	No	No	No	No	No	Si	No
9	SaquÈ cita para el turno en el que vine	Mujer	40-49 aÒos	5	2	No	No	No	Si	No	No	Si	Si	No	Si	No	Si	No	No	No	No	No	No	No	Si	No	Si	No	Si	No	No	Si	No	No	No	No	No	No	No	No	Si	No	No	No	No	Si	No	No	No
9	SaquÈ cita para el turno en el que vine	Mujer	50-59 aÒos	6	3	No	No	No	Si	No	Si	Si	Si	No	No	No	No	No	Si	Si	No	Si	No	No	Si	Si	Si	No	Si	No	No	Si	No	No	No	No	No	Si	No	No	Si	No	No	No	No	No	Si	No	No
9	He vuelto para atenderme	Mujer	40-49 aÒos	7	2	No	No	No	Si	No	No	Si	Si	No	No	No	No	No	Si	Si	No	Si	Si	No	Si	Si	Si	No	Si	No	No	Si	No	No	No	No	No	No	No	No	Si	No	No	No	No	No	No	No	No
9	SaquÈ cita para el turno en el que vine	Mujer	30-39 aÒos	7	2	No	No	No	Si	No	No	No	Si	No	No	No	No	No	Si	Si	No	Si	Si	No	Si	Si	Si	Si	Si	No	No	Si	No	No	No	No	No	No	No	No	Si	No	No	No	No	No	Si	No	No
9	SaquÈ cita para el turno en el que vine	Mujer	40-49 aÒos	4	6	No	No	Si	No	No	Si	Si	Si	No	No	No	No	No	Si	Si	No	No	No	No	No	Si	Si	No	Si	No	No	Si	No	No	No	No	No	No	No	No	Si	No	No	Si	No	No	No	No	No
9	SaquÈ cita para el turno en el que vine	Mujer	40-49 aÒos	7	3	No	No	No	Si	No	Si	Si	Si	No	Si	No	Si	Si	No	Si	No	Si	No	No	Si	No	Si	No	No	No	No	Si	No	No	No	No	No	No	No	No	Si	No	No	No	No	No	No	No	No
9	SaquÈ cita para el turno en el que vine	Mujer	40-49 aÒos	7	3	Si	No	No	Si	No	No	Si	Si	No	No	Si	No	No	No	No	No	Si	No	No	Si	Si	Si	No	Si	No	No	Si	No	No	No	No	No	No	No	No	Si	No	No	No	No	No	No	No	No
9	He vuelto para atenderme	Mujer	30-39 aÒos	6	2	No	No	No	Si	No	Si	Si	Si	No	Si	No	Si	No	No	Si	No	Si	No	No	Si	Si	Si	No	No	No	No	Si	No	No	No	No	No	No	No	No	Si	No	No	No	No	No	No	No	No
9	SaquÈ cita para el turno en el que vine	Mujer	40-49 aÒos	7	2	No	No	No	Si	No	No	Si	Si	No	Si	No	Si	No	No	Si	No	Si	No	No	Si	Si	Si	No	Si	No	No	Si	No	No	No	No	No	No	No	No	Si	No	No	No	No	No	No	No	No
9	SaquÈ cita para el turno en el que vine	Mujer	30-39 aÒos	5	3	No	No	No	Si	No	Si	Si	Si	No	Si	Si	Si	No	No	Si	No	No	No	No	Si	Si	Si	No	Si	No	No	Si	No	No	No	No	No	No	No	No	Si	No	No	No	No	No	No	No	No
9	SaquÈ cita para el turno en el que vine	Hombre	30-39 aÒos	5	6	No	No	No	No	No	Si	Si	Si	No	Si	Si	No	No	No	Si	No	Si	No	No	Si	Si	Si	No	No	No	No	Si	No	No	No	No	No	No	Si	No	Si	No	No	No	No	No	No	Si	No
9	He vuelto para atenderme	Mujer	40-49 aÒos	6	4	No	No	No	Si	No	No	No	Si	No	Si	No	Si	No	Si	Si	No	No	No	No	Si	Si	Si	No	Si	No	Si	Si	No	No	No	No	No	No	No	No	Si	Si	No	No	No	No	No	No	No
9	SaquÈ cita para el turno en el que vine	Mujer	30-39 aÒos	4	6	No	No	No	Si	No	Si	Si	Si	No	Si	No	Si	No	No	Si	No	Si	No	No	Si	Si	Si	No	Si	No	Si	Si	No	No	No	No	No	No	No	No	Si	No	No	No	No	No	No	No	No
9	SaquÈ cita para el turno en el que vine	Mujer	40-49 aÒos	5	2	No	No	No	Si	No	Si	Si	Si	No	Si	No	Si	No	No	Si	No	Si	No	No	Si	Si	Si	No	Si	No	No	Si	No	No	No	No	No	No	No	No	Si	No	No	No	No	No	No	No	No
9	SaquÈ cita para el turno en el que vine	Mujer	30-39 aÒos	5	2	No	No	No	Si	No	No	Si	Si	No	Si	No	Si	Si	No	No	No	Si	No	No	Si	Si	Si	No	Si	No	No	Si	No	No	Si	No	Si	Si	Si	No	Si	No	No	No	No	No	No	No	No
9	SaquÈ cita para el turno en el que vine	Mujer	30-39 aÒos	5	3	No	No	Si	Si	No	No	No	Si	No	Si	No	No	No	Si	No	No	Si	No	No	Si	Si	Si	Si	Si	No	No	Si	No	No	No	No	No	No	No	No	Si	No	No	Si	No	No	No	No	No
9	SaquÈ cita para el turno en el que vine	Mujer	30-39 aÒos	5	4	No	No	No	Si	No	No	Si	Si	No	Si	Si	Si	No	No	Si	No	No	No	No	Si	Si	No	No	No	No	No	Si	No	No	No	No	No	No	No	No	Si	No	No	No	No	No	No	No	No
9	SaquÈ cita para el turno en el que vine	Mujer	30-39 aÒos	6	3	No	No	No	Si	No	Si	Si	Si	No	Si	Si	Si	No	No	Si	No	Si	No	No	Si	Si	Si	No	Si	No	No	Si	No	No	No	No	No	No	No	No	Si	No	No	No	No	No	No	No	No
9	He vuelto para atenderme	Mujer	20-29 aÒos	4	5	No	No	Si	Si	No	Si	No	Si	No	No	Si	No	Si	No	Si	Si	No	No	No	Si	Si	Si	No	No	No	No	Si	No	No	No	No	No	No	No	No	Si	No	No	No	No	No	No	No	No
9	SaquÈ cita para el turno en el que vine	Mujer	30-39 aÒos	7	3	No	Si	No	Si	No	No	No	Si	No	Si	No	No	No	Si	No	No	No	No	No	Si	Si	Si	Si	No	No	No	Si	No	No	No	No	Si	Si	Si	No	Si	No	No	No	No	No	No	No	No
9	He vuelto para atenderme	Mujer	20-29 aÒos	7	2	No	No	No	Si	No	Si	No	Si	No	Si	Si	Si	No	No	Si	No	Si	No	No	Si	Si	Si	No	Si	No	No	Si	No	No	No	No	No	No	No	No	Si	No	No	No	No	No	No	No	No
9	He vuelto para atenderme	Mujer	40-49 aÒos	5	4	No	No	No	Si	No	Si	Si	Si	Si	Si	Si	Si	No	No	No	No	Si	No	No	Si	Si	Si	No	Si	No	No	Si	No	No	No	No	No	No	No	No	Si	No	No	No	No	No	No	No	No
9	He vuelto para atenderme	Mujer	30-39 aÒos	6	2	No	No	No	Si	No	Si	Si	Si	No	Si	Si	Si	No	No	No	No	Si	No	No	Si	Si	Si	No	Si	No	No	Si	No	No	Si	No	Si	Si	Si	No	Si	No	No	No	No	No	No	No	No
9	SaquÈ cita para el turno en el que vine	Mujer	40-49 aÒos	6	2	No	Si	Si	No	No	No	No	Si	No	No	Si	No	No	Si	Si	No	Si	No	No	No	No	Si	No	No	No	No	Si	No	No	No	No	No	No	No	No	No	Si	No	No	No	No	No	No	No
9	He vuelto para atenderme	Mujer	40-49 aÒos	4	6	No	No	No	Si	No	Si	Si	Si	No	Si	No	Si	No	No	No	No	Si	No	No	Si	Si	Si	No	No	No	No	Si	No	No	No	No	No	No	No	No	Si	No	No	No	No	No	No	No	No
9	SaquÈ cita para el turno en el que vine	Mujer	20-29 aÒos	4	2	No	No	No	Si	No	Si	Si	Si	No	Si	No	Si	No	No	No	No	Si	No	No	Si	Si	Si	No	No	No	No	Si	No	No	No	No	No	No	No	No	Si	No	No	No	No	No	No	No	No
9	SaquÈ cita para el turno en el que vine	Mujer	30-39 aÒos	5	5	No	No	No	Si	No	Si	Si	Si	No	Si	No	Si	No	No	Si	No	Si	No	No	Si	Si	Si	No	Si	No	No	Si	No	No	No	No	No	No	No	No	Si	No	No	No	No	No	Si	No	No
9	He vuelto para atenderme	Hombre	30-39 aÒos	6	4	No	No	No	Si	No	Si	Si	Si	Si	Si	Si	Si	No	No	No	No	Si	No	No	Si	Si	Si	Si	Si	No	No	Si	No	No	Si	No	Si	Si	Si	No	Si	No	No	No	No	No	No	Si	No
9	SaquÈ cita para el turno en el que vine	Mujer	40-49 aÒos	6	2	No	No	No	Si	No	Si	Si	Si	No	Si	No	Si	No	No	Si	No	Si	No	No	Si	Si	Si	Si	Si	Si	Si	Si	No	No	Si	No	Si	Si	No	No	Si	No	No	No	No	No	No	No	No
9	SaquÈ cita para el turno en el que vine	Mujer	40-49 aÒos	5	6	No	No	No	Si	No	Si	Si	Si	Si	Si	Si	Si	No	Si	Si	No	No	No	No	Si	Si	Si	No	Si	Si	No	Si	No	No	No	No	No	No	No	No	Si	No	No	Si	No	No	No	No	No
9	SaquÈ cita para el turno en el que vine	Mujer	30-39 aÒos	6	3	No	No	No	Si	No	No	Si	Si	No	Si	Si	Si	No	No	Si	No	Si	No	No	Si	Si	Si	No	Si	No	No	Si	No	No	No	No	No	No	No	No	Si	No	No	No	No	No	No	No	No
9	SaquÈ cita para el turno en el que vine	Mujer	40-49 aÒos	7	2	Si	No	No	Si	No	Si	Si	Si	Si	Si	No	Si	No	No	Si	No	Si	No	No	Si	Si	Si	No	Si	No	No	Si	No	No	Si	No	Si	Si	Si	No	Si	No	No	No	No	No	No	No	No
9	He vuelto para atenderme	Mujer	40-49 aÒos	6	2	No	No	No	Si	No	Si	Si	Si	No	Si	No	Si	No	No	Si	No	Si	No	No	Si	Si	Si	No	Si	No	No	Si	No	No	No	No	No	No	No	No	Si	No	No	No	No	No	No	No	No
9	SaquÈ cita para el turno en el que vine	Mujer	40-49 aÒos	4	3	Si	No	No	Si	Si	Si	Si	Si	No	Si	Si	Si	No	No	Si	No	Si	No	No	Si	Si	Si	Si	Si	No	No	Si	No	No	No	No	No	No	No	No	Si	No	No	No	No	No	No	No	Si
9	SaquÈ cita para el turno en el que vine	Mujer	30-39 aÒos	4	3	No	No	No	Si	No	No	Si	Si	Si	Si	Si	Si	No	No	Si	No	Si	No	No	Si	Si	Si	No	Si	No	No	Si	No	No	No	No	No	No	No	No	Si	No	No	No	No	Si	Si	Si	No
9	SaquÈ cita para el turno en el que vine	Mujer	40-49 aÒos	7	2	No	No	No	Si	No	Si	Si	Si	Si	Si	No	Si	No	No	Si	No	Si	Si	Si	Si	Si	Si	No	Si	No	Si	Si	No	No	No	No	No	No	No	No	Si	No	No	No	No	No	No	No	No
9	He vuelto para atenderme	Mujer	30-39 aÒos	5	3	No	No	No	Si	No	Si	Si	Si	No	Si	No	Si	No	No	Si	No	Si	No	No	Si	Si	Si	No	Si	No	No	Si	No	No	No	No	No	No	No	No	Si	No	No	No	No	Si	No	No	No
9	SaquÈ cita para el turno en el que vine	Mujer	40-49 aÒos	5	4	No	No	No	No	No	No	No	Si	No	No	No	No	No	Si	Si	No	Si	No	No	Si	Si	Si	Si	Si	No	No	Si	No	No	No	No	No	No	No	No	Si	No	No	No	No	No	No	No	No
9	He vuelto para atenderme	Mujer	30-39 aÒos	6	4	No	No	No	No	No	No	Si	Si	No	No	No	No	No	No	Si	No	Si	No	No	Si	Si	Si	No	No	No	No	Si	No	No	No	No	No	No	No	No	Si	No	No	No	No	No	No	No	No
9	SaquÈ cita para el turno en el que vine	Mujer	40-49 aÒos	5	4	No	No	Si	Si	No	No	Si	Si	No	Si	Si	Si	No	No	Si	No	No	No	No	Si	Si	Si	No	Si	No	No	Si	No	No	No	No	No	No	No	No	Si	No	No	No	No	No	No	No	No
9	He vuelto para atenderme	Mujer	20-29 aÒos	7	2	No	No	No	Si	No	Si	Si	Si	No	Si	Si	No	No	Si	No	No	No	No	No	Si	Si	Si	Si	Si	No	Si	Si	No	No	No	No	No	No	No	No	Si	No	No	Si	No	No	No	No	No
9	SaquÈ cita para el turno en el que vine	Mujer	30-39 aÒos	6	2	No	No	No	Si	No	Si	Si	Si	No	Si	Si	No	No	Si	No	No	Si	Si	No	Si	Si	Si	No	Si	No	No	Si	No	No	No	No	No	No	No	No	Si	No	No	No	No	No	No	No	No
9	SaquÈ cita para el turno en el que vine	Mujer	40-49 aÒos	6	3	No	Si	No	Si	No	Si	Si	Si	No	Si	No	No	No	No	Si	No	No	No	No	Si	Si	Si	No	Si	No	No	Si	No	No	No	No	No	No	No	No	Si	No	No	No	No	No	No	No	No
9	SaquÈ cita para el turno en el que vine	Mujer	30-39 aÒos	5	4	Si	Si	Si	No	No	No	No	Si	No	No	No	No	No	Si	Si	No	No	No	No	Si	Si	No	No	Si	No	No	Si	No	No	No	No	No	No	No	No	No	Si	No	Si	No	No	No	No	No
9	He vuelto para atenderme	Mujer	50-59 aÒos	4	6	No	No	No	Si	No	Si	Si	Si	No	Si	No	Si	No	No	Si	No	Si	No	No	Si	Si	Si	No	No	No	No	Si	No	No	No	No	No	No	No	No	Si	No	No	No	No	No	No	No	No
9	SaquÈ cita para el turno en el que vine	Mujer	20-29 aÒos	5	6	No	No	No	Si	No	No	No	Si	No	Si	Si	Si	No	No	Si	No	Si	No	No	Si	Si	Si	No	Si	Si	No	Si	No	No	No	No	Si	Si	No	No	Si	No	No	No	No	No	Si	No	No
9	SaquÈ cita para el turno en el que vine	Mujer	40-49 aÒos	5	6	No	No	No	Si	No	Si	Si	Si	No	Si	Si	Si	No	No	No	No	Si	No	No	Si	Si	Si	No	Si	No	No	Si	No	No	Si	No	Si	Si	Si	No	Si	No	No	No	No	No	No	No	No
9	SaquÈ cita para el turno en el que vine	Mujer	40-49 aÒos	5	3	Si	No	No	Si	No	No	Si	Si	Si	Si	Si	Si	No	No	Si	No	No	No	No	Si	Si	Si	No	Si	No	No	Si	No	No	No	No	No	No	No	No	Si	No	No	No	No	No	No	No	No
9	SaquÈ cita para el turno en el que vine	Mujer	50-59 aÒos	4	5	No	No	No	Si	No	No	Si	Si	Si	Si	No	Si	No	No	Si	No	Si	No	No	Si	Si	Si	No	No	No	No	Si	No	No	No	No	No	No	No	No	Si	No	No	No	No	No	Si	No	No
9	SaquÈ cita para el turno en el que vine	Mujer	30-39 aÒos	5	6	No	No	No	Si	No	No	Si	Si	No	Si	Si	Si	No	No	Si	No	Si	No	No	Si	Si	Si	No	Si	No	No	Si	No	No	No	No	No	No	No	No	Si	No	No	No	No	No	No	No	No
9	SaquÈ cita para el turno en el que vine	Mujer	40-49 aÒos	6	2	No	No	No	Si	No	Si	Si	Si	No	Si	No	Si	No	No	Si	No	Si	No	No	Si	Si	Si	No	Si	No	No	Si	No	No	No	No	No	No	No	No	Si	No	No	No	No	No	No	No	No
9	SaquÈ cita para el turno en el que vine	Mujer	30-39 aÒos	4	3	No	No	No	Si	No	Si	Si	Si	No	Si	No	Si	No	No	Si	No	Si	No	No	Si	Si	Si	No	Si	No	No	Si	Si	No	No	No	No	Si	No	No	Si	No	No	No	No	No	Si	No	No
9	SaquÈ cita para el turno en el que vine	Mujer	40-49 aÒos	5	4	No	No	Si	Si	No	Si	Si	Si	Si	Si	Si	No	No	No	Si	No	Si	No	No	Si	Si	Si	No	Si	No	No	Si	No	No	No	No	No	No	No	No	Si	No	No	No	No	No	No	No	No
9	He vuelto para atenderme	Mujer	40-49 aÒos	5	4	No	No	Si	Si	No	No	No	Si	No	Si	Si	Si	No	No	Si	No	No	No	No	Si	Si	Si	No	Si	No	No	Si	No	No	No	No	No	No	No	No	Si	No	No	No	No	Si	No	No	No
9	SaquÈ cita para el turno en el que vine	Mujer	30-39 aÒos	7	3	No	No	No	Si	No	Si	Si	Si	Si	Si	No	Si	No	No	Si	No	Si	Si	Si	Si	Si	Si	No	Si	No	No	Si	No	No	No	No	Si	Si	No	No	Si	No	No	No	No	No	No	No	No
9	SaquÈ cita para el turno en el que vine	Mujer	50-59 aÒos	4	6	No	No	No	Si	No	Si	Si	Si	No	Si	No	Si	No	No	Si	No	Si	No	No	Si	Si	Si	No	Si	No	No	Si	Si	No	No	No	No	Si	No	No	Si	No	No	No	No	No	Si	No	No
9	SaquÈ cita para el turno en el que vine	Mujer	40-49 aÒos	5	6	No	No	No	Si	No	Si	Si	Si	Si	Si	No	Si	No	No	Si	No	Si	No	No	Si	Si	Si	No	Si	No	No	Si	No	No	No	No	No	No	No	No	Si	No	No	No	No	No	No	No	No
10	He vuelto para atenderme	Mujer	50-59 aÒos	5	5	No	No	No	Si	No	Si	Si	No	No	Si	No	Si	No	Si	No	No	Si	No	No	Si	Si	Si	No	Si	No	No	Si	No	No	No	No	No	No	No	Si	Si	No	No	No	No	No	No	No	Si
10	He vuelto para atenderme	Mujer	40-49 aÒos	7	6	No	No	No	Si	No	Si	Si	Si	No	Si	Si	Si	Si	No	No	No	Si	No	No	Si	Si	Si	No	Si	No	No	Si	No	No	No	No	Si	Si	Si	No	Si	No	No	No	No	No	No	No	No
10	SaquÈ cita para el turno en el que vine	Mujer	30-39 aÒos	5	5	No	No	No	Si	No	Si	Si	Si	No	Si	Si	Si	No	No	No	No	Si	No	No	Si	Si	Si	No	Si	No	No	Si	No	No	No	No	Si	Si	Si	No	Si	No	No	No	No	No	Si	Si	No
10	SaquÈ cita para el turno en el que vine	Mujer	50-59 aÒos	5	5	No	No	No	Si	No	No	No	Si	No	Si	No	Si	No	No	Si	No	Si	No	No	Si	Si	Si	No	Si	No	No	Si	No	No	No	No	No	No	No	No	Si	No	No	No	No	No	No	No	No
10	He vuelto para atenderme	Mujer	30-39 aÒos	6	5	No	No	No	Si	No	Si	Si	Si	No	Si	No	No	No	Si	Si	No	Si	No	No	Si	Si	Si	No	Si	No	Si	Si	No	No	Si	No	Si	Si	No	No	Si	No	No	Si	No	No	No	No	No
10	He vuelto para atenderme	Mujer	50-59 aÒos	4	3	No	No	No	Si	No	No	Si	Si	No	No	Si	No	No	No	Si	No	Si	No	No	Si	Si	Si	No	Si	No	No	Si	No	No	No	No	Si	Si	No	No	Si	No	No	No	No	No	No	No	No
10	SaquÈ cita para el turno en el que vine	Mujer	50-59 aÒos	5	7	No	No	No	Si	No	No	Si	Si	No	Si	Si	No	No	No	No	No	Si	No	No	Si	Si	Si	No	No	No	No	Si	No	No	No	No	No	No	No	No	Si	No	No	No	No	No	No	No	No
10	SaquÈ cita para el turno en el que vine	Mujer	40-49 aÒos	6	5	No	No	No	Si	No	Si	Si	Si	No	Si	No	No	No	No	Si	No	Si	No	No	Si	No	Si	No	Si	No	No	Si	No	No	Si	No	Si	Si	No	No	Si	No	No	No	No	No	No	No	No
10	SaquÈ cita para el turno en el que vine	Mujer	30-39 aÒos	6	3	No	No	No	Si	No	No	Si	Si	No	Si	No	Si	No	No	Si	No	Si	No	No	Si	No	Si	No	Si	No	No	Si	No	No	No	No	No	No	No	No	Si	No	No	No	No	No	No	No	No
10	SaquÈ cita para el turno en el que vine	Hombre	30-39 aÒos	8	2	Si	No	Si	No	No	No	Si	Si	No	No	No	Si	No	No	Si	Si	Si	No	No	No	No	Si	No	Si	No	No	Si	No	No	No	No	No	No	No	No	Si	No	No	No	No	No	No	No	No
10	He vuelto para atenderme	Mujer	30-39 aÒos	6	6	No	Si	No	Si	No	Si	Si	Si	Si	Si	No	Si	No	Si	Si	No	No	No	No	Si	Si	Si	Si	Si	Si	Si	Si	No	No	No	No	No	No	No	No	Si	No	No	No	No	No	No	No	No
10	SaquÈ cita para el turno en el que vine	Mujer	30-39 aÒos	3	3	No	No	No	Si	No	Si	Si	Si	No	Si	No	Si	No	No	Si	No	Si	No	No	Si	No	No	No	Si	No	No	Si	No	No	No	No	No	No	No	No	Si	No	No	No	No	No	No	No	No
10	He vuelto para atenderme	Mujer	30-39 aÒos	6	5	No	No	No	Si	No	Si	Si	Si	No	Si	No	Si	No	No	Si	No	Si	No	No	Si	Si	Si	No	Si	No	No	Si	No	No	No	No	Si	Si	Si	No	Si	No	No	No	No	No	No	No	No
10	SaquÈ cita para el turno en el que vine	Mujer	50-59 aÒos	5	5	No	No	No	No	No	Si	Si	Si	No	Si	No	Si	No	No	No	No	Si	No	No	Si	Si	Si	No	Si	No	No	Si	No	No	No	No	No	No	No	No	Si	No	No	No	No	No	No	No	No
10	He vuelto para atenderme	Mujer	30-39 aÒos	9	1	No	No	No	Si	No	Si	Si	Si	No	Si	No	Si	No	No	Si	No	Si	Si	Si	Si	Si	Si	No	Si	No	No	Si	No	No	Si	No	Si	Si	No	No	Si	No	No	No	No	No	No	No	No
10	SaquÈ cita para el turno en el que vine	Mujer	30-39 aÒos	7	6	No	No	No	Si	No	Si	Si	Si	No	Si	No	Si	No	No	No	No	Si	No	No	No	No	Si	No	Si	No	No	Si	No	No	No	No	No	No	No	No	Si	No	No	No	No	No	No	No	No
10	SaquÈ cita para el turno en el que vine	Mujer	Mayor de 60 aÒos	6	5	No	No	No	Si	No	Si	Si	Si	No	Si	Si	Si	No	Si	Si	No	No	No	No	Si	Si	Si	No	Si	No	No	Si	No	No	No	No	Si	No	No	No	Si	No	No	Si	No	No	No	No	No
10	SaquÈ cita para el turno en el que vine	Mujer	30-39 aÒos	6	5	No	No	No	Si	No	Si	Si	Si	No	Si	Si	Si	No	No	No	No	Si	No	No	Si	No	Si	No	Si	No	No	Si	No	No	No	No	No	No	No	No	Si	No	No	No	No	No	No	No	No
10	He vuelto para atenderme	Mujer	40-49 aÒos	6	5	No	No	No	Si	No	Si	Si	Si	Si	Si	No	Si	No	No	Si	No	Si	No	No	Si	Si	Si	No	Si	No	No	Si	No	No	No	No	No	No	No	No	Si	No	No	Si	No	Si	No	No	No
10	SaquÈ cita para el turno en el que vine	Mujer	30-39 aÒos	5	6	No	No	No	Si	No	Si	Si	Si	No	Si	No	Si	No	No	No	No	Si	No	No	Si	Si	Si	No	Si	No	No	Si	No	No	Si	No	Si	Si	Si	Si	Si	No	No	Si	No	No	No	No	No
10	SaquÈ cita para el turno en el que vine	Mujer	30-39 aÒos	6	6	No	No	No	Si	No	Si	Si	Si	Si	Si	No	Si	No	No	No	No	Si	No	No	Si	Si	Si	No	Si	No	No	Si	No	Si	Si	No	Si	Si	Si	No	Si	No	No	No	No	No	No	No	No
10	He vuelto para atenderme	Mujer	40-49 aÒos	5	5	No	No	No	Si	Si	Si	Si	Si	No	Si	No	Si	No	No	Si	No	Si	No	No	Si	Si	Si	No	Si	No	No	Si	No	No	Si	No	Si	Si	Si	No	Si	No	No	No	No	No	No	No	No
10	SaquÈ cita para el turno en el que vine	Mujer	50-59 aÒos	5	5	No	No	No	No	No	Si	Si	Si	No	Si	No	Si	No	No	Si	No	Si	No	No	Si	Si	Si	No	Si	No	No	Si	No	No	No	No	No	No	No	No	Si	No	No	No	No	No	No	No	No
10	He vuelto para atenderme	Mujer	30-39 aÒos	5	5	No	No	No	Si	No	Si	Si	Si	Si	Si	Si	Si	No	No	No	No	Si	No	No	Si	Si	Si	Si	Si	No	Si	Si	No	No	No	No	Si	Si	Si	No	Si	No	No	No	No	No	No	No	No
10	SaquÈ cita para el turno en el que vine	Mujer	40-49 aÒos	6	4	No	No	No	Si	No	Si	Si	Si	No	Si	No	Si	No	No	Si	No	Si	No	No	Si	Si	Si	No	Si	Si	Si	Si	Si	Si	Si	Si	Si	Si	Si	Si	Si	No	No	No	No	No	No	No	No
10	SaquÈ cita para el turno en el que vine	Mujer	40-49 aÒos	7	2	No	No	No	No	No	No	Si	Si	No	Si	No	Si	No	No	Si	No	Si	No	No	Si	No	Si	No	Si	No	No	Si	Si	No	Si	No	Si	Si	No	No	Si	No	No	No	No	No	No	No	No
10	He vuelto para atenderme	Hombre	50-59 aÒos	6	6	No	No	No	Si	No	No	Si	Si	No	No	Si	No	No	Si	Si	No	No	No	No	Si	No	Si	Si	Si	No	No	Si	No	No	No	No	No	No	No	No	Si	No	No	No	No	No	No	No	No
10	SaquÈ cita para el turno en el que vine	Mujer	40-49 aÒos	5	4	No	No	No	Si	No	Si	Si	Si	No	Si	No	Si	Si	No	Si	No	No	No	No	Si	No	No	No	Si	No	No	Si	No	No	Si	No	Si	No	No	No	Si	No	No	Si	No	No	No	No	No
10	He vuelto para atenderme	Mujer	40-49 aÒos	5	4	No	No	No	Si	No	Si	Si	Si	No	Si	No	Si	No	No	Si	No	Si	No	No	Si	Si	No	No	No	No	No	Si	No	No	No	No	No	No	No	No	Si	No	No	No	No	No	No	No	No
10	SaquÈ cita para el turno en el que vine	Mujer	40-49 aÒos	5	4	No	No	No	Si	No	Si	Si	Si	No	Si	Si	Si	No	Si	Si	No	Si	No	No	Si	Si	Si	Si	Si	No	Si	Si	No	No	No	No	Si	Si	Si	Si	Si	No	No	No	No	No	No	No	Si
10	He vuelto para atenderme	Mujer	40-49 aÒos	7	5	No	No	No	Si	No	Si	Si	Si	No	Si	No	Si	No	No	Si	No	Si	Si	Si	Si	Si	Si	No	Si	No	No	Si	No	No	No	No	Si	Si	Si	Si	Si	No	No	No	No	No	No	No	No
10	SaquÈ cita para el turno en el que vine	Mujer	50-59 aÒos	7	6	No	No	No	Si	Si	Si	Si	Si	Si	Si	No	Si	No	No	Si	No	Si	No	No	Si	Si	Si	Si	Si	No	Si	Si	No	No	No	No	No	No	No	No	Si	No	No	No	No	No	No	No	No
10	He vuelto para atenderme	Mujer	30-39 aÒos	6	5	No	No	No	Si	No	Si	Si	Si	No	Si	No	Si	Si	No	Si	No	Si	No	No	Si	Si	Si	No	Si	No	No	Si	No	No	Si	No	Si	Si	Si	No	Si	No	No	No	No	No	Si	No	No
10	SaquÈ cita para el turno en el que vine	Mujer	50-59 aÒos	6	5	No	No	No	Si	No	No	Si	Si	No	No	No	Si	No	No	Si	No	Si	No	No	Si	Si	Si	No	Si	No	No	Si	No	No	No	No	Si	Si	No	No	Si	No	No	No	No	No	No	No	No
10	He vuelto para atenderme	Mujer	50-59 aÒos	5	5	No	No	No	Si	No	Si	Si	Si	No	Si	Si	Si	No	No	No	No	Si	No	No	Si	Si	Si	No	Si	No	Si	Si	No	No	No	No	Si	Si	Si	No	Si	No	No	No	No	No	Si	No	No
10	SaquÈ cita para el turno en el que vine	Mujer	30-39 aÒos	6	5	No	No	No	Si	No	No	Si	Si	No	Si	No	Si	No	No	Si	No	Si	No	No	Si	Si	Si	No	Si	No	No	Si	Si	No	No	No	No	No	No	No	Si	No	No	No	No	No	No	No	No
10	He vuelto para atenderme	Mujer	50-59 aÒos	7	4	No	No	No	Si	No	Si	Si	Si	Si	Si	No	Si	No	No	Si	No	Si	No	No	Si	Si	Si	Si	Si	No	No	Si	No	No	No	No	Si	Si	No	No	Si	No	No	No	No	No	Si	No	No
10	He vuelto para atenderme	Mujer	40-49 aÒos	5	5	No	No	No	Si	No	Si	Si	Si	No	Si	No	Si	No	No	Si	No	Si	Si	Si	Si	Si	No	No	Si	No	No	Si	No	No	No	No	Si	Si	No	No	Si	No	No	No	No	No	No	No	No
10	SaquÈ cita para el turno en el que vine	Mujer	30-39 aÒos	7	7	No	No	No	Si	No	Si	Si	Si	No	Si	No	No	No	Si	No	No	Si	No	No	Si	Si	Si	No	Si	No	No	Si	No	No	No	No	Si	Si	No	No	Si	No	No	No	No	No	No	No	No
10	SaquÈ cita para el turno en el que vine	Mujer	20-29 aÒos	5	5	No	No	No	Si	No	Si	Si	Si	No	Si	No	Si	Si	No	Si	No	Si	Si	Si	Si	Si	Si	No	Si	No	No	Si	Si	No	Si	No	Si	Si	Si	No	Si	No	No	No	No	No	No	No	No
10	SaquÈ cita para el turno en el que vine	Mujer	20-29 aÒos	4	4	No	No	No	Si	No	Si	Si	Si	No	Si	No	Si	No	No	Si	No	Si	No	No	Si	Si	Si	Si	Si	No	No	Si	Si	No	Si	No	Si	Si	No	No	Si	No	No	No	No	No	No	No	No
10	SaquÈ cita para el turno en el que vine	Mujer	40-49 aÒos	7	5	No	No	No	Si	No	Si	Si	Si	No	Si	No	Si	No	No	Si	No	Si	No	No	Si	No	Si	No	Si	No	No	Si	Si	No	No	No	No	No	No	No	No	No	No	No	No	No	No	No	No
10	He vuelto para atenderme	Mujer	40-49 aÒos	4	7	No	No	No	No	No	No	Si	Si	No	Si	Si	Si	No	No	Si	No	Si	No	No	Si	Si	Si	No	Si	No	No	Si	Si	No	No	No	No	No	No	No	No	No	No	No	No	No	No	No	No
10	He vuelto para atenderme	Mujer	20-29 aÒos	5	5	No	No	No	Si	No	Si	Si	Si	No	Si	No	Si	No	No	No	No	Si	Si	Si	Si	Si	Si	No	Si	No	No	Si	No	No	Si	No	Si	Si	Si	No	Si	No	No	No	No	No	No	No	No
10	SaquÈ cita para el turno en el que vine	Hombre	40-49 aÒos	6	5	No	No	Si	No	No	No	Si	Si	No	No	No	Si	Si	No	Si	No	Si	No	No	Si	No	Si	No	Si	No	No	Si	No	No	No	No	No	No	No	No	Si	No	No	No	No	No	No	No	No
10	SaquÈ cita para el turno en el que vine	Mujer	50-59 aÒos	4	2	No	No	No	Si	No	Si	Si	Si	No	Si	No	Si	No	No	Si	No	Si	No	No	Si	Si	Si	No	Si	No	No	Si	No	No	No	No	No	No	No	No	Si	No	No	No	No	No	No	No	No
10	SaquÈ cita para el turno en el que vine	Mujer	40-49 aÒos	7	6	No	No	No	Si	No	Si	Si	Si	No	Si	No	Si	No	No	Si	No	Si	No	No	Si	Si	Si	No	Si	No	No	Si	No	No	No	No	No	No	No	No	Si	No	No	No	No	No	No	No	No
10	He vuelto para atenderme	Mujer	30-39 aÒos	5	5	No	No	No	Si	No	Si	Si	Si	No	Si	No	Si	No	No	Si	No	No	No	No	Si	Si	Si	No	Si	No	No	Si	No	No	No	No	No	No	No	No	Si	No	No	Si	No	No	No	No	No
10	SaquÈ cita para el turno en el que vine	Mujer	30-39 aÒos	5	5	No	No	No	Si	No	No	Si	Si	No	Si	No	Si	No	No	Si	No	Si	No	No	Si	Si	Si	No	Si	No	No	Si	No	No	No	No	No	No	No	No	Si	No	No	No	No	No	No	No	No
10	SaquÈ cita para el turno en el que vine	Mujer	30-39 aÒos	3	3	No	No	No	Si	No	Si	Si	Si	No	Si	Si	Si	No	Si	No	No	Si	No	No	Si	Si	Si	No	Si	No	No	Si	No	No	No	No	Si	Si	Si	No	Si	No	No	No	No	Si	No	Si	No
10	SaquÈ cita para el turno en el que vine	Mujer	40-49 aÒos	6	5	No	No	Si	No	No	No	No	Si	No	Si	Si	Si	No	No	Si	No	Si	No	No	Si	Si	Si	No	Si	No	No	Si	Si	No	No	No	Si	Si	No	No	Si	No	No	No	No	No	Si	No	No
10	SaquÈ cita para el turno en el que vine	Mujer	30-39 aÒos	5	5	No	No	No	Si	No	No	Si	Si	No	Si	No	Si	No	No	Si	No	Si	No	No	Si	Si	Si	No	Si	No	No	Si	No	No	No	No	No	No	No	No	Si	No	No	No	No	No	No	No	No
10	SaquÈ cita para el turno en el que vine	Mujer	50-59 aÒos	4	5	No	No	Si	Si	No	Si	Si	Si	No	Si	No	No	No	No	Si	No	Si	No	No	Si	Si	Si	Si	Si	No	Si	Si	No	No	No	No	No	No	No	No	Si	Si	No	No	No	No	No	No	No
10	He vuelto para atenderme	Mujer	30-39 aÒos	4	5	No	No	No	Si	No	Si	Si	Si	No	Si	No	Si	No	No	Si	No	Si	No	No	Si	Si	Si	No	Si	No	No	Si	Si	No	No	No	No	No	No	No	Si	No	No	No	No	No	No	No	No
10	SaquÈ cita para el turno en el que vine	Mujer	40-49 aÒos	5	5	No	No	No	Si	No	Si	Si	No	No	Si	No	Si	No	No	Si	No	Si	No	No	Si	No	Si	No	Si	No	No	Si	No	No	No	No	No	No	No	No	Si	No	No	No	No	No	No	No	No
10	SaquÈ cita para el turno en el que vine	Mujer	50-59 aÒos	7	7	No	No	No	Si	No	No	Si	Si	No	Si	Si	Si	No	No	Si	No	Si	No	No	Si	No	Si	No	Si	No	No	Si	No	No	No	No	No	No	No	No	Si	No	No	No	No	No	No	No	No
10	SaquÈ cita para el turno en el que vine	Hombre	40-49 aÒos	3	2	Si	No	No	No	No	Si	Si	Si	No	No	No	Si	No	No	Si	No	Si	No	No	Si	Si	Si	No	No	No	No	Si	No	No	No	No	No	No	No	No	Si	No	No	No	No	No	No	No	No
10	SaquÈ cita para el turno en el que vine	Mujer	20-29 aÒos	3	6	No	No	No	Si	No	Si	Si	Si	Si	Si	Si	Si	No	No	Si	No	Si	Si	Si	Si	Si	Si	No	Si	No	No	Si	Si	Si	Si	No	Si	Si	Si	Si	Si	No	No	No	No	No	No	No	No
10	SaquÈ cita para el turno en el que vine	Mujer	20-29 aÒos	6	5	No	No	No	Si	No	No	No	Si	No	Si	No	Si	No	No	Si	No	Si	No	No	Si	Si	Si	No	Si	No	No	Si	No	No	No	No	Si	Si	No	No	Si	No	No	No	No	No	No	No	No
10	SaquÈ cita para el turno en el que vine	Mujer	40-49 aÒos	6	5	Si	No	No	Si	No	Si	Si	Si	No	Si	Si	Si	No	No	Si	No	Si	No	No	Si	Si	Si	No	Si	No	No	Si	Si	No	No	No	No	No	No	No	Si	No	No	No	No	No	No	No	No
10	He vuelto para atenderme	Mujer	40-49 aÒos	4	3	No	No	Si	Si	No	Si	Si	Si	No	No	No	No	No	No	Si	No	Si	No	No	Si	Si	No	No	Si	No	No	Si	No	No	No	No	No	No	No	No	Si	No	No	No	No	No	No	No	No
10	SaquÈ cita para el turno en el que vine	Mujer	50-59 aÒos	3	2	No	Si	No	Si	No	Si	Si	Si	No	Si	No	No	No	Si	No	No	Si	No	No	Si	Si	Si	No	Si	No	Si	Si	No	No	No	No	Si	Si	No	No	Si	No	No	No	No	No	Si	No	No
10	SaquÈ cita para el turno en el que vine	Mujer	50-59 aÒos	6	5	No	No	No	Si	No	Si	Si	Si	No	Si	No	Si	No	Si	No	No	Si	Si	Si	Si	No	Si	Si	Si	No	No	Si	No	No	No	No	No	No	No	Si	Si	No	No	No	No	No	No	No	Si
10	He vuelto para atenderme	Mujer	30-39 aÒos	5	5	No	No	No	Si	No	Si	Si	Si	No	Si	No	Si	Si	No	No	No	Si	No	No	Si	No	Si	No	Si	No	No	Si	No	No	No	No	No	No	No	No	Si	No	No	No	No	No	No	No	No
10	He vuelto para atenderme	Mujer	50-59 aÒos	6	5	No	No	No	Si	No	Si	Si	Si	No	Si	No	Si	No	Si	Si	No	No	No	No	Si	Si	Si	No	Si	No	No	Si	No	No	No	No	No	No	No	No	Si	No	No	Si	No	No	No	No	No
10	SaquÈ cita para el turno en el que vine	Mujer	40-49 aÒos	7	6	No	No	No	Si	No	No	Si	Si	No	Si	No	Si	No	No	No	No	Si	No	No	Si	Si	Si	No	Si	No	No	Si	No	No	No	No	Si	Si	Si	No	Si	No	No	No	No	No	No	No	No
10	SaquÈ cita para el turno en el que vine	Mujer	50-59 aÒos	4	3	No	No	No	Si	No	Si	Si	Si	No	Si	No	Si	No	Si	No	No	Si	No	No	Si	Si	Si	Si	Si	No	Si	Si	No	No	No	No	Si	Si	Si	No	Si	No	No	No	No	No	No	No	No
10	SaquÈ cita para el turno en el que vine	Mujer	40-49 aÒos	6	6	No	No	Si	Si	No	Si	Si	Si	No	No	Si	Si	No	Si	Si	No	Si	No	No	Si	No	Si	No	Si	No	No	Si	No	No	No	No	No	No	No	No	Si	No	No	No	No	No	Si	No	No
10	He vuelto para atenderme	Mujer	50-59 aÒos	8	5	No	No	No	Si	No	Si	Si	Si	No	Si	No	Si	No	No	Si	No	Si	No	No	Si	Si	Si	No	Si	Si	No	Si	Si	No	No	No	Si	No	Si	No	Si	No	No	No	No	No	No	No	No
10	He vuelto para atenderme	Mujer	40-49 aÒos	6	5	No	No	No	Si	No	Si	Si	Si	No	Si	No	Si	No	No	Si	No	Si	No	No	Si	No	Si	No	Si	No	No	Si	Si	No	No	No	No	No	No	No	Si	No	No	No	No	No	No	No	No
10	SaquÈ cita para el turno en el que vine	Mujer	40-49 aÒos	6	6	No	No	No	Si	No	No	Si	Si	No	Si	No	Si	No	No	Si	No	Si	No	No	Si	No	Si	No	Si	No	No	Si	No	No	No	No	No	No	No	No	Si	No	No	No	No	No	Si	No	No
10	SaquÈ cita para el turno en el que vine	Mujer	30-39 aÒos	5	5	No	No	No	Si	No	No	Si	Si	No	Si	Si	No	No	No	Si	No	Si	No	No	Si	Si	Si	No	Si	No	No	Si	No	No	No	No	Si	Si	No	No	Si	No	No	No	No	Si	Si	No	No
10	SaquÈ cita para el turno en el que vine	Mujer	30-39 aÒos	5	5	No	No	No	Si	No	No	Si	Si	No	Si	No	Si	Si	No	Si	No	Si	No	No	Si	Si	Si	Si	Si	No	No	Si	Si	No	No	No	Si	Si	No	No	Si	No	No	No	No	No	No	No	No
10	SaquÈ cita para el turno en el que vine	Mujer	40-49 aÒos	7	5	No	No	No	Si	Si	Si	Si	Si	Si	Si	No	Si	No	No	Si	No	Si	No	No	Si	Si	Si	No	Si	No	Si	Si	No	No	Si	No	Si	No	No	No	Si	No	No	Si	No	Si	No	No	No
10	He vuelto para atenderme	Mujer	30-39 aÒos	6	6	No	No	No	Si	No	Si	Si	Si	No	Si	No	Si	No	No	No	No	Si	No	No	Si	Si	Si	Si	Si	No	Si	Si	No	No	Si	No	Si	Si	Si	No	Si	No	No	Si	No	No	No	No	No
10	He vuelto para atenderme	Mujer	30-39 aÒos	6	5	No	No	Si	Si	No	No	No	Si	No	Si	Si	No	No	No	No	No	Si	No	No	Si	Si	Si	No	Si	No	No	Si	No	No	Si	No	Si	Si	Si	No	Si	No	No	No	No	No	No	No	No
10	He vuelto para atenderme	Mujer	50-59 aÒos	5	5	No	No	No	Si	No	No	Si	Si	No	Si	No	Si	No	No	Si	No	Si	No	No	Si	Si	Si	Si	Si	No	No	Si	No	No	Si	No	Si	Si	No	No	Si	No	No	Si	No	No	Si	No	No
10	SaquÈ cita para el turno en el que vine	Mujer	20-29 aÒos	6	4	No	No	No	Si	No	Si	Si	Si	No	Si	No	Si	No	No	Si	No	Si	Si	Si	Si	Si	Si	Si	Si	No	No	Si	No	No	Si	No	Si	Si	Si	Si	Si	No	No	No	No	No	No	Si	No
10	SaquÈ cita para el turno en el que vine	Mujer	40-49 aÒos	4	8	Si	No	No	No	No	No	No	Si	No	Si	No	No	No	No	Si	No	No	No	No	Si	Si	Si	No	Si	No	No	Si	No	No	No	No	No	No	No	No	Si	No	No	No	No	No	No	No	No
10	SaquÈ cita para el turno en el que vine	Mujer	30-39 aÒos	5	5	Si	No	No	Si	No	Si	Si	Si	No	Si	No	Si	No	No	Si	No	Si	No	No	Si	Si	Si	No	Si	No	No	Si	No	No	No	No	No	No	No	No	Si	No	No	No	No	No	No	No	No
11	SaquÈ cita para el turno en el que vine	Hombre	40-49 aÒos	5	2	No	No	No	No	No	No	No	Si	No	Si	Si	No	No	No	Si	No	Si	No	No	Si	No	Si	No	Si	No	No	Si	No	No	No	No	No	No	No	No	Si	No	No	No	No	No	No	No	No
11	He vuelto para atenderme	Mujer	30-39 aÒos	5	1	No	No	No	Si	No	Si	Si	Si	No	Si	No	Si	No	No	Si	No	Si	No	No	Si	Si	Si	No	Si	No	No	Si	No	No	No	No	No	No	No	No	Si	No	No	No	No	No	No	No	No
11	He vuelto para atenderme	Mujer	40-49 aÒos	4	2	No	No	No	No	No	No	Si	Si	No	Si	No	Si	No	No	Si	No	Si	No	No	Si	No	Si	No	Si	No	No	Si	No	No	No	No	No	No	No	No	Si	No	No	No	No	No	No	No	No
11	SaquÈ cita para el turno en el que vine	Mujer	40-49 aÒos	5	2	No	No	No	Si	No	Si	Si	Si	Si	Si	No	Si	Si	No	No	No	Si	No	No	Si	Si	Si	No	No	No	No	Si	No	No	Si	No	Si	Si	Si	No	Si	No	No	No	No	No	No	No	No
11	SaquÈ cita para el turno en el que vine	Mujer	30-39 aÒos	5	1	No	Si	No	Si	No	Si	Si	Si	No	Si	No	No	Si	Si	Si	No	No	No	No	Si	Si	Si	No	Si	Si	No	Si	No	No	No	No	No	No	No	No	Si	Si	No	No	No	No	No	No	No
11	SaquÈ cita para el turno en el que vine	Mujer	40-49 aÒos	5	3	No	No	No	Si	No	Si	Si	Si	No	Si	Si	Si	Si	Si	Si	No	Si	No	No	Si	Si	Si	No	Si	No	No	Si	No	No	No	No	No	No	No	No	Si	No	No	No	No	No	No	No	No
11	He vuelto para atenderme	Mujer	30-39 aÒos	4	1	No	No	No	Si	No	No	Si	Si	Si	Si	No	Si	Si	No	Si	No	Si	Si	Si	Si	Si	Si	No	No	No	No	Si	No	No	Si	No	Si	Si	Si	No	Si	No	No	No	No	No	Si	No	No
11	SaquÈ cita para el turno en el que vine	Mujer	30-39 aÒos	4	2	No	No	No	Si	No	Si	Si	Si	No	Si	No	Si	Si	No	Si	No	Si	No	No	Si	No	Si	No	No	No	No	Si	No	No	No	No	No	No	No	No	Si	No	No	No	No	No	No	No	No
11	SaquÈ cita para el turno en el que vine	Mujer	40-49 aÒos	6	1	No	No	No	Si	No	Si	Si	Si	No	Si	Si	Si	Si	No	Si	No	Si	No	No	Si	Si	Si	No	Si	No	No	Si	No	No	No	No	No	No	No	No	Si	No	No	No	No	No	No	No	No
11	SaquÈ cita para el turno en el que vine	Mujer	30-39 aÒos	3	3	No	No	No	Si	No	Si	Si	Si	No	Si	Si	Si	No	No	No	No	Si	No	No	Si	Si	Si	No	Si	No	No	Si	No	No	No	No	No	No	No	No	Si	No	No	No	No	No	No	No	No
11	SaquÈ cita para el turno en el que vine	Hombre	40-49 aÒos	5	1	No	No	No	Si	No	No	Si	Si	No	Si	No	Si	No	No	Si	No	Si	No	No	Si	Si	Si	No	Si	No	No	Si	No	No	No	No	No	No	No	No	Si	No	No	No	No	No	No	No	No
11	SaquÈ cita para el turno en el que vine	Mujer	20-29 aÒos	4	2	No	No	No	Si	No	No	No	Si	No	Si	Si	Si	Si	No	Si	No	Si	No	No	Si	Si	Si	Si	Si	No	No	Si	No	No	No	No	No	No	Si	No	Si	No	No	No	No	No	No	Si	No
11	He vuelto para atenderme	Mujer	40-49 aÒos	7	1	No	No	No	Si	No	Si	Si	Si	No	Si	Si	Si	Si	No	Si	No	Si	Si	No	Si	Si	Si	No	Si	No	No	Si	No	No	No	No	No	No	No	No	Si	No	No	No	No	No	No	No	No
11	He vuelto para atenderme	Mujer	40-49 aÒos	3	3	No	No	No	Si	Si	No	No	Si	No	Si	Si	No	Si	No	Si	No	Si	No	No	Si	Si	Si	No	No	No	No	Si	No	No	No	No	No	Si	No	No	Si	No	No	No	No	No	No	No	No
11	SaquÈ cita para el turno en el que vine	Mujer	40-49 aÒos	5	2	No	No	No	No	No	No	No	Si	No	Si	No	Si	No	No	Si	No	No	Si	No	Si	Si	Si	No	No	No	No	Si	No	No	No	No	No	No	No	No	Si	No	No	No	No	No	No	No	No
11	SaquÈ cita para el turno en el que vine	Mujer	30-39 aÒos	6	1	No	No	No	Si	No	Si	Si	Si	No	Si	No	Si	Si	No	No	No	Si	No	No	Si	Si	Si	No	Si	No	No	Si	No	No	No	No	Si	Si	Si	No	Si	No	No	No	No	No	No	No	No
11	He vuelto para atenderme	Mujer	40-49 aÒos	6	1	No	No	No	Si	No	No	Si	Si	No	Si	No	Si	No	No	Si	No	Si	No	No	Si	Si	Si	No	Si	No	No	Si	No	No	No	No	No	No	No	No	Si	No	No	No	No	No	No	No	No
11	He vuelto para atenderme	Mujer	40-49 aÒos	3	1	No	No	Si	Si	No	No	Si	Si	No	Si	Si	No	Si	No	No	No	Si	No	No	No	Si	Si	No	Si	No	No	Si	No	No	No	No	No	No	No	No	Si	No	No	No	No	No	No	No	No
11	He vuelto para atenderme	Mujer	40-49 aÒos	5	2	No	No	No	No	No	Si	Si	Si	No	Si	Si	Si	No	No	Si	No	No	No	No	Si	Si	Si	No	Si	No	No	Si	No	No	No	No	No	No	No	No	Si	Si	No	No	No	No	No	No	No
11	SaquÈ cita para el turno en el que vine	Mujer	40-49 aÒos	6	3	No	No	No	Si	No	Si	Si	Si	Si	Si	Si	Si	No	Si	Si	No	No	Si	No	Si	Si	Si	No	Si	No	No	Si	No	No	No	No	No	No	No	No	Si	No	No	No	No	No	No	No	No
11	SaquÈ cita para el turno en el que vine	Mujer	40-49 aÒos	5	2	No	No	No	No	No	No	No	Si	No	Si	Si	Si	No	No	Si	No	Si	No	No	Si	No	Si	No	No	No	No	Si	No	No	No	No	No	No	No	No	Si	No	No	No	No	No	No	No	No
11	He vuelto para atenderme	Mujer	30-39 aÒos	6	1	No	No	No	Si	No	Si	Si	Si	No	Si	No	Si	No	No	Si	No	Si	No	No	Si	Si	Si	No	Si	No	No	Si	No	No	No	No	No	No	No	No	Si	No	No	No	No	Si	No	No	No
11	SaquÈ cita para el turno en el que vine	Mujer	40-49 aÒos	5	1	No	No	No	No	No	No	Si	Si	No	Si	No	Si	No	No	Si	No	Si	No	No	Si	Si	Si	No	Si	No	No	Si	Si	No	No	No	No	No	No	No	Si	No	No	No	No	No	No	No	No
11	SaquÈ cita para el turno en el que vine	Mujer	30-39 aÒos	6	2	No	No	No	Si	No	Si	Si	Si	No	Si	Si	Si	Si	No	Si	No	Si	No	No	Si	Si	Si	No	Si	No	No	Si	No	No	No	No	No	No	No	No	Si	No	No	No	No	No	No	No	No
11	SaquÈ cita para el turno en el que vine	Mujer	30-39 aÒos	4	1	No	No	No	No	No	Si	Si	Si	No	Si	No	No	Si	Si	No	No	Si	No	No	No	Si	Si	No	Si	No	Si	Si	No	No	No	No	Si	Si	Si	No	Si	No	No	No	No	No	No	No	No
11	SaquÈ cita para el turno en el que vine	Mujer	50-59 aÒos	5	2	No	No	No	Si	No	Si	Si	Si	No	Si	No	Si	No	No	Si	No	Si	No	No	Si	Si	Si	No	Si	No	No	Si	No	No	No	No	No	No	No	No	Si	No	No	No	No	No	No	No	No
11	He vuelto para atenderme	Mujer	40-49 aÒos	6	2	No	No	No	No	No	Si	Si	Si	No	Si	Si	Si	No	No	Si	No	No	No	No	Si	Si	Si	No	No	No	No	Si	No	No	No	No	No	No	No	No	Si	No	No	No	No	No	No	No	No
11	He vuelto para atenderme	Mujer	30-39 aÒos	5	1	No	No	No	Si	No	Si	Si	Si	No	Si	Si	Si	No	No	No	No	Si	No	No	Si	Si	Si	No	Si	No	No	Si	No	No	No	No	Si	Si	No	No	Si	No	No	No	No	No	No	No	No
11	SaquÈ cita para el turno en el que vine	Mujer	30-39 aÒos	5	3	No	No	No	No	No	Si	Si	Si	No	Si	Si	Si	No	No	Si	No	No	No	No	Si	No	Si	No	Si	No	No	Si	No	No	No	No	No	No	No	No	Si	No	No	No	No	No	No	No	No
11	SaquÈ cita para el turno en el que vine	Mujer	50-59 aÒos	4	1	No	No	No	No	No	Si	Si	Si	No	Si	Si	Si	No	No	Si	No	Si	No	No	Si	Si	Si	No	No	No	No	Si	No	No	Si	No	Si	Si	Si	No	Si	No	No	No	No	No	No	No	No
11	He vuelto para atenderme	Mujer	40-49 aÒos	4	3	No	No	No	Si	No	Si	Si	Si	No	Si	Si	No	No	No	Si	No	Si	No	No	Si	No	Si	No	Si	No	No	Si	No	No	No	No	Si	Si	Si	No	Si	No	No	No	No	No	No	Si	No
11	SaquÈ cita para el turno en el que vine	Mujer	30-39 aÒos	6	2	No	No	No	No	No	No	Si	Si	No	Si	No	Si	No	No	Si	No	Si	No	No	Si	Si	Si	No	No	No	No	Si	No	No	No	No	No	No	No	No	Si	No	No	No	No	No	No	No	No
11	SaquÈ cita para el turno en el que vine	Mujer	40-49 aÒos	5	1	No	No	No	Si	No	Si	Si	Si	No	Si	No	Si	No	No	No	No	Si	No	No	Si	Si	Si	No	Si	No	No	Si	No	No	No	No	Si	Si	Si	No	Si	No	No	No	No	No	No	No	No
11	SaquÈ cita para el turno en el que vine	Mujer	30-39 aÒos	4	2	No	No	No	No	No	No	No	Si	No	Si	Si	No	No	No	Si	No	Si	No	No	Si	No	Si	No	Si	No	No	Si	No	No	No	No	Si	Si	Si	No	Si	No	No	No	No	No	No	No	No
11	SaquÈ cita para el turno en el que vine	Mujer	30-39 aÒos	9	1	No	Si	No	No	No	Si	No	Si	No	Si	No	No	Si	Si	No	No	No	No	No	Si	Si	Si	No	Si	No	No	Si	No	No	No	No	Si	Si	No	No	Si	Si	No	No	No	No	No	No	No
11	He vuelto para atenderme	Mujer	50-59 aÒos	2	1	No	No	No	Si	No	Si	Si	Si	Si	Si	No	Si	No	No	Si	No	Si	No	No	Si	Si	Si	Si	Si	No	No	Si	No	No	No	No	No	No	No	No	Si	No	No	No	No	No	No	No	Si
11	SaquÈ cita para el turno en el que vine	Mujer	40-49 aÒos	5	1	No	No	No	No	No	No	No	Si	No	Si	No	Si	No	Si	Si	No	Si	No	No	Si	Si	Si	No	Si	Si	Si	Si	No	No	Si	No	Si	Si	Si	No	Si	No	No	No	No	No	No	No	No
11	SaquÈ cita para el turno en el que vine	Mujer	40-49 aÒos	5	5	No	No	No	Si	No	Si	Si	Si	Si	Si	Si	No	No	No	No	No	Si	No	No	Si	Si	Si	No	Si	No	No	Si	No	No	Si	No	Si	No	Si	No	Si	No	No	No	No	No	No	No	No
11	SaquÈ cita para el turno en el que vine	Mujer	40-49 aÒos	8	1	No	No	No	Si	No	No	Si	Si	Si	Si	No	Si	Si	No	Si	No	Si	No	No	Si	No	Si	No	Si	No	No	Si	No	No	No	No	Si	Si	No	No	Si	No	No	No	No	No	No	No	No
11	He vuelto para atenderme	Mujer	30-39 aÒos	5	1	No	No	No	No	No	Si	Si	Si	No	Si	Si	Si	No	No	Si	No	Si	No	No	Si	Si	Si	No	Si	No	No	Si	No	No	No	No	No	No	No	No	Si	No	No	No	No	No	No	No	No
11	He vuelto para atenderme	Mujer	30-39 aÒos	8	2	No	No	No	Si	Si	Si	Si	Si	No	Si	No	Si	Si	No	No	No	Si	No	No	Si	Si	No	No	Si	No	No	Si	Si	No	Si	No	Si	Si	Si	No	Si	No	No	No	No	No	No	No	No
11	He vuelto para atenderme	Mujer	40-49 aÒos	6	2	No	No	No	Si	No	Si	Si	Si	No	Si	No	Si	Si	No	No	No	Si	No	No	Si	Si	Si	No	Si	No	No	Si	No	No	No	No	No	No	No	No	Si	No	No	No	No	No	No	No	No
11	He vuelto para atenderme	Mujer	40-49 aÒos	4	1	No	No	No	Si	Si	Si	Si	Si	No	Si	No	Si	Si	No	No	No	Si	No	No	Si	Si	Si	No	Si	No	No	Si	No	No	No	No	No	No	No	No	Si	No	No	No	No	No	No	No	No
11	SaquÈ cita para el turno en el que vine	Mujer	50-59 aÒos	4	2	No	No	No	No	No	Si	Si	Si	No	Si	No	No	Si	No	Si	No	Si	No	No	Si	Si	Si	No	Si	No	No	Si	No	No	No	No	No	No	No	No	Si	No	No	No	No	No	No	No	No
11	SaquÈ cita para el turno en el que vine	Mujer	40-49 aÒos	6	1	No	No	No	Si	No	Si	Si	Si	No	Si	No	Si	No	No	Si	No	Si	No	No	Si	Si	Si	No	Si	No	No	Si	No	No	No	No	No	No	No	No	Si	No	No	No	No	No	No	No	No
11	SaquÈ cita para el turno en el que vine	Mujer	40-49 aÒos	5	2	No	No	No	Si	No	No	No	Si	No	Si	Si	No	No	No	No	No	Si	No	No	Si	Si	Si	No	Si	No	No	Si	No	No	No	No	Si	Si	Si	Si	Si	No	No	No	No	No	No	No	No
11	SaquÈ cita para el turno en el que vine	Mujer	30-39 aÒos	4	2	No	No	No	Si	No	No	Si	Si	Si	Si	No	Si	No	No	No	No	Si	Si	Si	Si	Si	Si	No	Si	No	No	Si	No	No	No	No	No	No	Si	Si	Si	No	No	No	No	No	No	Si	No
11	He vuelto para atenderme	Mujer	50-59 aÒos	4	4	No	No	No	Si	No	No	No	Si	No	No	Si	No	No	No	Si	No	No	No	No	No	Si	Si	No	Si	No	No	Si	No	No	No	No	No	No	No	No	Si	No	No	No	No	No	No	No	No
11	He vuelto para atenderme	Mujer	40-49 aÒos	4	5	No	No	No	Si	No	Si	Si	Si	No	Si	No	Si	Si	No	No	No	Si	No	No	Si	Si	Si	No	Si	No	No	Si	No	No	No	No	No	No	No	No	Si	No	No	No	No	No	No	No	No
11	SaquÈ cita para el turno en el que vine	Mujer	50-59 aÒos	4	1	No	No	No	No	No	Si	Si	Si	No	No	No	Si	No	No	Si	No	Si	No	No	Si	Si	Si	No	Si	No	No	Si	No	No	No	No	No	No	No	No	Si	No	No	No	No	No	No	No	No
11	SaquÈ cita para el turno en el que vine	Mujer	50-59 aÒos	8	1	No	No	Si	No	No	No	No	Si	No	Si	Si	No	No	No	Si	No	No	No	No	Si	Si	Si	No	No	No	No	Si	No	No	No	No	No	No	No	No	Si	No	No	No	No	No	No	No	No
11	SaquÈ cita para el turno en el que vine	Mujer	40-49 aÒos	5	2	No	No	No	No	No	No	Si	Si	No	Si	No	Si	No	No	No	No	Si	No	No	Si	Si	Si	No	Si	No	No	Si	No	No	No	No	No	No	No	No	Si	No	No	No	No	No	No	No	No
11	SaquÈ cita para el turno en el que vine	Mujer	40-49 aÒos	5	2	No	No	No	Si	No	Si	Si	Si	Si	Si	No	Si	No	No	No	No	Si	No	No	Si	Si	Si	No	Si	No	No	Si	Si	No	No	No	No	No	No	No	Si	No	No	No	No	No	No	No	No
11	SaquÈ cita para el turno en el que vine	Mujer	40-49 aÒos	5	1	No	No	Si	No	No	Si	Si	Si	No	Si	No	Si	No	No	Si	No	Si	No	No	Si	Si	Si	No	Si	No	No	Si	Si	No	No	No	No	No	No	No	Si	No	No	No	No	No	No	No	No
11	SaquÈ cita para el turno en el que vine	Mujer	30-39 aÒos	5	2	No	No	No	No	No	Si	Si	Si	No	Si	No	Si	No	Si	Si	No	No	No	No	Si	Si	Si	No	No	No	No	Si	No	No	No	No	No	No	No	No	Si	No	No	No	No	No	No	No	No
11	He vuelto para atenderme	Mujer	40-49 aÒos	5	2	No	No	No	Si	No	Si	Si	Si	No	Si	Si	Si	No	No	No	No	Si	No	No	Si	Si	Si	Si	Si	No	No	Si	Si	No	No	No	Si	Si	Si	Si	Si	No	No	No	No	Si	Si	Si	Si
11	He vuelto para atenderme	Mujer	40-49 aÒos	5	4	No	No	No	Si	No	No	No	Si	No	Si	No	Si	No	No	No	No	Si	Si	No	Si	Si	Si	No	Si	No	No	Si	No	No	No	No	No	No	No	No	Si	No	No	No	No	No	No	No	No
11	SaquÈ cita para el turno en el que vine	Mujer	30-39 aÒos	5	3	No	No	No	No	No	No	Si	Si	No	Si	Si	No	No	No	No	No	Si	Si	No	Si	Si	Si	No	Si	No	No	Si	Si	No	No	No	No	No	No	No	No	Si	No	No	No	No	No	No	No
11	SaquÈ cita para el turno en el que vine	Mujer	40-49 aÒos	4	1	No	No	No	Si	No	Si	Si	Si	No	Si	No	Si	No	No	Si	No	Si	No	No	Si	Si	Si	No	Si	No	No	Si	No	No	No	No	No	No	No	No	Si	No	No	No	No	No	No	No	No
11	He vuelto para atenderme	Mujer	30-39 aÒos	5	1	No	No	No	No	No	Si	Si	Si	No	Si	Si	No	No	No	No	No	Si	No	No	Si	Si	Si	No	Si	No	No	Si	No	No	No	No	Si	Si	No	No	Si	No	No	No	No	No	Si	No	No
11	SaquÈ cita para el turno en el que vine	Mujer	50-59 aÒos	5	2	No	No	No	Si	No	Si	Si	Si	No	Si	Si	No	No	Si	No	No	Si	No	No	Si	Si	Si	No	No	No	No	Si	No	No	No	No	Si	No	Si	No	Si	No	No	No	No	No	No	Si	No
11	SaquÈ cita para el turno en el que vine	Mujer	40-49 aÒos	6	2	No	No	No	No	No	Si	No	No	No	Si	Si	No	No	Si	No	No	No	No	No	Si	Si	Si	No	Si	No	No	Si	No	No	No	No	No	No	No	No	Si	No	No	Si	No	No	No	No	No
11	SaquÈ cita para el turno en el que vine	Mujer	40-49 aÒos	5	2	Si	No	No	No	No	Si	Si	Si	No	No	Si	Si	No	No	Si	No	Si	No	No	Si	Si	Si	No	No	No	No	Si	Si	No	No	No	No	No	No	No	Si	No	No	No	No	No	No	No	No
11	SaquÈ cita para el turno en el que vine	Mujer	40-49 aÒos	6	1	No	No	No	Si	No	No	Si	Si	No	Si	Si	No	No	No	Si	No	Si	No	No	Si	Si	Si	No	Si	No	No	Si	No	No	No	No	No	No	No	No	Si	No	No	No	No	No	No	No	No
11	SaquÈ cita para el turno en el que vine	Mujer	30-39 aÒos	5	2	No	No	No	No	No	No	Si	Si	No	Si	Si	Si	No	No	Si	No	No	No	No	Si	Si	Si	No	No	No	No	Si	No	No	No	No	No	No	No	No	Si	No	No	No	No	No	No	No	No
11	SaquÈ cita para el turno en el que vine	Mujer	50-59 aÒos	3	1	No	No	No	Si	No	Si	Si	Si	No	No	No	No	No	Si	Si	No	Si	No	No	Si	Si	Si	No	Si	No	No	Si	No	No	No	No	Si	No	No	No	Si	Si	No	No	No	No	No	No	No
11	SaquÈ cita para el turno en el que vine	Mujer	30-39 aÒos	5	2	No	No	No	Si	No	No	Si	Si	No	Si	No	No	No	No	No	No	Si	No	No	Si	No	Si	No	Si	No	No	Si	No	No	Si	No	Si	Si	Si	No	Si	No	No	No	No	No	No	No	No
11	He vuelto para atenderme	Mujer	40-49 aÒos	4	1	No	No	No	Si	No	No	Si	Si	No	Si	No	Si	No	No	Si	No	Si	No	No	Si	Si	Si	No	Si	No	No	Si	No	No	No	No	No	No	No	No	Si	No	No	No	No	No	No	No	No
11	SaquÈ cita para el turno en el que vine	Mujer	40-49 aÒos	3	3	No	No	No	Si	No	No	Si	Si	No	Si	No	Si	Si	No	Si	No	Si	No	No	Si	Si	Si	No	Si	No	No	Si	No	No	No	No	No	No	No	No	Si	No	No	No	No	No	No	No	No
11	SaquÈ cita para el turno en el que vine	Mujer	30-39 aÒos	5	2	No	No	No	Si	No	Si	Si	Si	No	Si	No	Si	Si	No	Si	No	No	No	No	Si	No	Si	No	No	No	No	Si	No	No	No	No	No	No	No	No	Si	No	No	No	No	No	No	No	No
11	SaquÈ cita para el turno en el que vine	Mujer	50-59 aÒos	3	2	No	No	No	Si	No	No	Si	Si	No	Si	Si	Si	No	Si	No	No	Si	No	No	Si	Si	Si	No	Si	No	No	Si	Si	No	No	No	Si	Si	No	No	Si	No	No	No	No	No	No	No	No
11	He vuelto para atenderme	Mujer	30-39 aÒos	5	1	No	No	No	No	No	Si	Si	Si	No	Si	No	No	No	No	No	No	Si	No	No	Si	Si	Si	No	Si	No	No	Si	No	No	No	No	No	No	No	No	Si	No	No	No	No	No	No	No	No
11	He vuelto para atenderme	Mujer	30-39 aÒos	4	5	No	No	No	Si	No	Si	Si	Si	No	Si	No	Si	Si	No	Si	No	No	No	No	Si	Si	Si	No	Si	No	No	Si	No	No	No	No	No	No	No	No	Si	No	No	Si	No	No	No	No	No
11	SaquÈ cita para el turno en el que vine	Mujer	30-39 aÒos	6	1	No	No	No	Si	No	Si	Si	Si	No	Si	No	Si	No	No	No	No	Si	No	No	Si	Si	Si	Si	Si	No	No	Si	Si	No	No	No	No	No	No	No	Si	Si	No	No	No	No	No	No	No
11	He vuelto para atenderme	Mujer	30-39 aÒos	5	1	No	No	No	Si	No	No	No	Si	No	Si	Si	No	No	No	Si	No	Si	No	No	Si	Si	Si	Si	Si	No	No	Si	No	No	Si	No	Si	Si	Si	No	Si	No	No	No	No	No	No	No	No
11	SaquÈ cita para el turno en el que vine	Mujer	40-49 aÒos	6	2	No	No	No	No	No	No	Si	Si	No	Si	Si	Si	No	No	No	No	Si	No	No	Si	Si	Si	No	Si	No	No	Si	No	No	No	No	No	No	No	No	Si	No	No	No	No	No	No	No	No
11	He vuelto para atenderme	Mujer	30-39 aÒos	4	3	No	No	No	Si	No	Si	Si	Si	No	Si	No	Si	Si	Si	Si	No	Si	No	No	Si	Si	Si	No	Si	No	No	Si	No	No	No	No	No	No	No	No	Si	No	No	No	No	No	No	No	No
11	SaquÈ cita para el turno en el que vine	Mujer	30-39 aÒos	4	1	No	No	Si	Si	No	Si	Si	Si	No	Si	No	Si	Si	No	Si	No	Si	No	No	No	Si	Si	No	Si	No	No	Si	No	No	No	No	No	Si	No	No	Si	No	No	No	No	No	Si	No	No
11	He vuelto para atenderme	Mujer	40-49 aÒos	4	1	No	No	No	Si	No	Si	Si	Si	Si	Si	No	No	No	No	Si	No	Si	No	No	Si	Si	Si	No	Si	No	No	Si	No	No	No	No	No	No	No	No	Si	No	No	No	No	No	No	No	No
11	SaquÈ cita para el turno en el que vine	Mujer	30-39 aÒos	7	3	Si	No	No	No	No	Si	Si	Si	No	Si	No	Si	No	No	Si	Si	No	No	No	Si	Si	Si	No	Si	No	No	Si	No	No	No	No	No	No	No	No	Si	No	No	No	No	No	No	No	No
11	SaquÈ cita para el turno en el que vine	Mujer	40-49 aÒos	5	3	No	No	No	Si	No	No	No	Si	No	Si	Si	No	No	No	Si	No	Si	No	No	Si	Si	Si	No	Si	No	No	Si	No	No	No	No	No	No	No	No	Si	No	No	No	No	No	No	No	No
11	SaquÈ cita para el turno en el que vine	Mujer	50-59 aÒos	5	1	No	No	No	Si	No	No	No	Si	Si	Si	Si	No	No	Si	No	No	Si	No	No	Si	Si	Si	Si	Si	No	No	Si	Si	No	No	No	No	No	No	No	Si	No	No	No	No	No	No	No	No
11	He vuelto para atenderme	Mujer	40-49 aÒos	4	2	No	No	No	Si	No	Si	Si	Si	No	Si	No	Si	No	Si	No	No	Si	No	No	Si	Si	Si	Si	Si	No	No	Si	No	No	No	No	No	No	No	No	Si	No	No	No	No	No	No	No	No
11	SaquÈ cita para el turno en el que vine	Mujer	50-59 aÒos	4	2	Si	No	Si	Si	No	Si	Si	Si	No	No	No	No	No	Si	No	Si	Si	No	No	No	Si	Si	No	Si	No	No	Si	Si	No	No	No	No	No	No	No	Si	No	No	No	No	No	No	No	No
[truncated: 99 more columns]

## Sheet: Final Data Dictionary
	storage	display	value
variable name	type	format	label	variable label
ID_paciente	byte	%10.0g		Paciente simulada
p5	byte	%39.0g	tipo	Tipo de visita que realizo
p9	byte	%8.0g	sexo	Sexo del prestador que le dio la consejerÌa
p10	byte	%16.0g	edad	Rango de edad del prestador que le dio la consejerÌa
p11	byte	%8.0g		øQuÈ tan blanco es el prestador que le dio la consejerÌa?
p12	byte	%8.0g		øQuÈ tan indÌgena es el prestador que le dio la consejerÌa?
p13	byte	%11.0g	sino	El prestador se mostrÛ cansado durante la consulta
p14	byte	%11.0g	sino	El prestador se mostrÛ molesto durante la consulta
p15	byte	%11.0g	sino	El prestador se mostrÛ apurado durante la consulta
p16	byte	%11.0g	sino	El prestador me saludÛ respetuosamente
p16_1	byte	%11.0g	sino	El prestador se presentÛ d·ndome su nombre
p17	byte	%11.0g	sino	El prestador asegurÛ privacidad visual en el consultorio
p18	byte	%11.0g	sino	El prestador asegurÛ privacidad auditiva en el consultorio
p19	byte	%11.0g	sino	El prestador me preguntÛ por el motivo de la visita
p20	byte	%11.0g	sino	El prestador mostrÛ agrado porque vine a la consulta
p21	byte	%11.0g	sino	El prestador me prestÛ toda su atenciÛn e interÈs y mantuvo
				contacto visual
p22	byte	%11.0g	sino	Hubo interrupciones, distracciones/distracciones en el
				consultorio
p23	byte	%11.0g	sino	El prestador me tratÛ con respeto
p24	byte	%11.0g	sino	El prestador me tratÛ de usted
p25	byte	%11.0g	sino	El prestador me criticÛ, me llamÛ la atenciÛn o me regaÒÛ
p26	byte	%11.0g	sino	El prestador usÛ lenguaje f·cil de entender
p27	byte	%11.0g	sino	El prestador presentÛ la informaciÛn tan r·pido que no pude
				entender todo
p28	byte	%11.0g	sino	El prestador usÛ material de IEC del consultorio para explicar
p29	byte	%11.0g	sino	El prestador me entregÛ material de IEC
p30	byte	%11.0g	sino	El prestador me explicÛ el material de IEC antes de entreg·rmelo
p31	byte	%11.0g	sino	El prestador me diÛ suficiente tiempo para explicar mi situaciÛn
				personal
p32	byte	%11.0g	sino	El prestador me preguntÛ mi edad
p33	byte	%11.0g	sino	El prestador me preguntÛ por mi n˙mero de hijos
p34	byte	%11.0g	sino	El prestador me preguntÛ por mi deseo de tener m·s hijos
p35	byte	%11.0g	sino	El prestador me preguntÛ por los mÈtodos que he utilizado o
				utilizo actualmente
p36	byte	%11.0g	sino	El prestador me preguntÛ en que forma usaba el mÈtodo
p37	byte	%11.0g	sino	El prestador me preguntÛ sobre lo que opina mi pareja de utilizar
				mÈtodos antico
p53	byte	%11.0g	sino	El prestador me preguntÛ mi fecha de la ˙ltima
				menstruaciÛn/sospecha de embarazo
p54	byte	%11.0g	sino	El prestador me preguntÛ si actualmente estaba dando de lactar
p38	byte	%11.0g	sino	El prestador me hablÛ acerca del Ritmo
p39	byte	%11.0g	sino	El prestador me hablÛ acerca de los Condones
p40	byte	%11.0g	sino	El prestador me hablÛ acerca de las Tabletas vaginales
p41	byte	%11.0g	sino	El prestador me hablÛ acerca de la Pildora
p42	byte	%11.0g	sino	El prestador me hablÛ acerca de la Ampolla
p43	byte	%11.0g	sino	El prestador me hablÛ acerca del DIU
p44	byte	%11.0g	sino	El prestador me hablÛ acerca de la Ligadura de trompas
p45	byte	%11.0g	sino	El prestador me pidiÛ que elija un mÈtodo
p45_1	byte	%11.0g	sino	El prestador me indico un mÈtodo sin preguntar
p46	byte	%11.0g	sino	El prestador insistiÛ acerca del Ritmo
p47	byte	%11.0g	sino	El prestador insistiÛ acerca de los Condones
p48	byte	%11.0g	sino	El prestador insistiÛ acerca de las Tabletas vaginales
p49	byte	%11.0g	sino	El prestador insistiÛ acerca de las PÌldoras
p50	byte	%11.0g	sino	El prestador insistiÛ acerca de la Ampolla
p51	byte	%11.0g	sino	El prestador insistiÛ acerca del DIU
p52	byte	%11.0g	sino	El prestador insistiÛ acerca de la Ligadura de trompas
p55	byte	%11.0g	sino	El prestador me preguntÛ si tengo sangrados sin explicaciÛn
p55_1	byte	%11.0g	sino	El prestador me preguntÛ si tengo bultos en el pecho o c·ncer de
				mama
p56	byte	%11.0g	sino	El prestador me dijo que suspende la ovulaciÛn
p57	byte	%11.0g	sino	El prestador me dijo que espesa el moco cervical
p58	byte	%11.0g	sino	El prestador me dijo que inicie su uso entre 1-5 dia de
				mestruaciÛn
p59	byte	%11.0g	sino	El prestador me dijo que la tome todos los dÌas
p60	byte	%11.0g	sino	El prestador me dijo que reinicie la toma al dia siguiente de
				terminar el paquet
p61	byte	%11.0g	sino	El prestador me indicÛ que tome inmediatamente la pastilla
				olvidada
p62	byte	%11.0g	sino	El prestador me indicÛ que si olvido tomar 2 o m·s pastillas
				(1-21) que espere e
p63	byte	%11.0g	sino	El prestador me dijo que se puede suspender mi regla
p64	byte	%11.0g	sino	El prestador me dijo que puedo sentir n·useas o vÛmitos
p65	byte	%11.0g	sino	El prestador me dijo que puedo sentir mareos
p66	byte	%11.0g	sino	El prestador me dijo que puedo aumentar de peso
p67	byte	%11.0g	sino	El prestador me dijo que puedo tener dolores de cabeza
p68	byte	%11.0g	sino	El prestador me pregunto si comprendÌ bien la informaciÛn
p69	byte	%11.0g	sino	El prestador verifico si comprendÌ haciÈndome preguntas
p70	byte	%11.0g	sino	El prestador me invito a regresar si es que tenÌa dudas o
				problemas
p72	byte	%35.0g	donde	Indique dÛnde recibiÛ las pÌldoras
p72o	str48	%48s		Especifique
p73	byte	%11.0g	sino	El proveedor acordo cita de seguimiento en un mes
p73_1	byte	%11.0g	sino	El prestador me brindÛ la consejerÌa sobre pÌldoras
p73_2	byte	%11.0g	sino	El proveedor mencionÛ que habÌa desabastecimiento de pÌldoras
p73_3	byte	%11.0g	sino	El prestador me pidiÛ que le muestre mi menstruaciÛn
p73_4	byte	%11.0g	sino	El prestador me pidiÛ que me haga una prueba de descarte de
				embarazo
p73_5	byte	%11.0g	sino	El prestador me entregÛ condones
p74	byte	%11.0g	sino	El consultorio es exclusivamente de PF
p75	byte	%13.0g	person	N˙mero de personas esperaban en la sala de espera a su salida del
				consultorio
p76	byte	%8.0g		N˙mero de personas en la sala de espera usaban vestimenta
				indÌgena (p.ej., llicl
p77	byte	%11.0g	sino	HabÌa un televisor en la sala de espera
p79	str39	%39s		Programa(s) que pasaron en la televisiÛn mientras esperaba
p78	byte	%11.0g	sino	HabÌan revistas, propagandas, encartes o afiches disponibles
				sobre Salud Materno
p80	byte	%39.0g	estacion	EstaciÛn 1
p80_1	byte	%17.0g	tiempo	Tiempo aproximado de atenciÛn E1
p80_2	byte	%11.0g	sino	El personal me tratÛ con respeto E1
p80_3	byte	%11.0g	sino	El personal me criticÛ, me llamÛ la atenciÛn o regaÒÛ E1
p80_4	byte	%11.0g	sino	El personal me informÛ y entendÌ todo lo que explicÛ E1
p81	byte	%39.0g	estacion	EstaciÛn 2
p81_1	byte	%17.0g	tiempo	Tiempo aproximado de atenciÛn E2
p81_2	byte	%11.0g	sino	El personal me tratÛ con respeto E2
p81_3	byte	%11.0g	sino	El personal me criticÛ, me llamÛ la atenciÛn o regaÒÛ E2
p81_4	byte	%11.0g	sino	El personal me informÛ y entendÌ todo lo que explicÛ E2
p82	byte	%39.0g	estacion	EstaciÛn 3
p82_1	byte	%17.0g	tiempo	Tiempo aproximado de atenciÛn E3
p82_2	byte	%11.0g	sino	El personal me tratÛ con respeto E3
p82_3	byte	%11.0g	sino	El personal me criticÛ, me llamÛ la atenciÛn o regaÒÛ E3
p82_4	byte	%11.0g	sino	El personal me informÛ y entendÌ todo lo que explicÛ E3
p83	byte	%39.0g	estacion	EstaciÛn 4
p83_1	byte	%17.0g	tiempo	Tiempo aproximado de atenciÛn E4
p83_2	byte	%11.0g	sino	El personal me tratÛ con respeto E4
p83_3	byte	%11.0g	sino	El personal me criticÛ, me llamÛ la atenciÛn o regaÒÛ E4
p83_4	byte	%11.0g	sino	El personal me informÛ y entendÌ todo lo que explicÛ E4
p84	byte	%39.0g	estacion	EstaciÛn 5
p84_1	byte	%17.0g	tiempo	Tiempo aproximado de atenciÛn E5
p84_2	byte	%11.0g	sino	El personal me tratÛ con respeto E5
p84_3	byte	%11.0g	sino	El personal me criticÛ, me llamÛ la atenciÛn o regaÒÛ E5
p84_4	byte	%11.0g	sino	El personal me informÛ y entendÌ todo lo que explicÛ E5
p85	byte	%39.0g	estacion	EstaciÛn 6
p85_1	byte	%17.0g	tiempo	Tiempo aproximado de atenciÛn E6
p85_2	byte	%11.0g	sino	El personal me tratÛ con respeto E6
p85_3	byte	%11.0g	sino	El personal me criticÛ, me llamÛ la atenciÛn o regaÒÛ E6
p85_4	byte	%11.0g	sino	El personal me informÛ y entendÌ todo lo que explicÛ E6
p94	byte	%39.0g	estacion	EstaciÛn 7
p94_1	byte	%17.0g	tiempo	Tiempo aproximado de atenciÛn E7
p94_2	byte	%11.0g	sino	El personal me tratÛ con respeto E7
p94_3	byte	%11.0g	sino	El personal me criticÛ, me llamÛ la atenciÛn o regaÒÛ E7
p94_4	byte	%11.0g	sino	El personal me informÛ y entendÌ todo lo que explicÛ E7
p86	float	%9.0g		Monto gastado por Apertura de Historia
p87	float	%9.0g		Monto gastado por la Consulta
p88	byte	%8.0g		Monto gastado por recibir la PÌldora
p89	float	%9.0g		Monto total de otros gastos
p90	byte	%11.0g	sino	En alguna estaciÛn o durante la consulta øalgo la hizo sentirse
				incÛmoda o inseg
p91	byte	%11.0g	sino	En alguna estaciÛn o durante la consulta øtuvo que improvisar
				respuestas frente
p92	byte	%11.0g	sino	øConsidera que en alguna estaciÛn o en la consulta alg˙n
				prestador sospechÛ en a
fase	byte	%9.0g	fase	Fase del estudio
effective	float	%9.0g
I	float	%14.0g	I	Indigenous=1, Non-Indigenous=0
dow	float	%9.0g	dow	Day of the week attended
am	float	%9.0g	am	Attended in the morning
ID_EESS	int	%10.0g		Identificador Unico Establecimiento Salud
No_visita	byte	%10.0g		Numero de visita
tpo_proceso	float	%9.0g		Time in minutes, from reaching the establishment until it reaches
				the waiting ro
tpo_espera	float	%9.0g		Time in minutes, from entering the waiting room until it comes to
				consultation
tpo_atencion	float	%9.0g		Time in minutes, from entering consultation until leaves
				consultation
tpo_tot	float	%9.0g		Total time in minutes, from reaching establishment until leaving
				consultation
visitas	float	%9.0g		Total number of visits necessary to receive FP services
monto_total	float	%9.0g		Total amount paid for the consultation (soles)
index_tech	float	%9.0g		proportion of technical tasks guidelines met during visit
index_emo	float	%9.0g		proportion of socio-emotional guidelines met during visit
competence1	float	%9.0g		identify client's need considering her preferences and risk
				factors
competence2	float	%9.0g		respond to client's need by offering the appropriate range of
				contraceptive opti
competence3	float	%9.0g		verify client's understanding of characteristics of method of
				choice (pill)
competence4	float	%9.0g		maintain rapport and schedule a follow-up visit
socioemo_guide1	float	%9.0g
socioemo_guide2	float	%9.0g
socioemo_guide3	float	%9.0g
ubigeo	long	%10.0g		ID distrito del establecimiento
total_pobres	float	%9.0g		District's poverty level
ptje_val1	float	%9.0g		puntaje indigena, ej validacion
dist_ptje_val1	float	%9.0g		distancia ptje perfil mestizo e indigena, ej validacion

## Sheet: Validation Ex. Data
codigoe	cuestionario	color	f1	f2	f3	f4	f5	f6	f7	f8	f9	f10	p2_1_1	p2_1_2	p2_1_3	p2_1_4	p2_1_5	p2_1_6	p2_1_7	p2_1_8	p2_1_9	p2_1_10	p2_1_11	p2_1e	p2_2_1	p2_2_2	p2_2_3	p2_2_4	p2_2_5	p2_2_6	p2_2_7	p2_2_8	p2_2_9	p2_2_10	p2_2_11	p2_2e	fa3	fb3	fc3	fd3	fe3	ff3	fg3	fh3	fa4	fb4	fc4	fd4	fe4
213	1	Azul	1	1	1	0	1	0	2	0	2	2	No	No	No	Si	No	No	No	No	Si	Si	No		No	No	No	Si	No	No	No	Si	No	No	No		0	0	1	1	3	1	0	0	Siempre	Siempre	Pocas veces	Muchas veces	Nunca
213	6	Azul	0	3	0	0	3	0	3	0	3	3	Si	No	Si	Si	No	No	No	No	Si	Si	No		No	No	Si	Si	No	No	No	No	No	No	No		2	4	7	5	10	8	6	0	Siempre	Siempre	Muchas veces	Siempre	Pocas veces
213	7	Azul	2	7	2	2	8	2	8	2	8	8	Si	No	Si	No	Si	No	No	No	No	No	No		No	No	Si	No	Si	No	No	No	No	No	No		0	0	6	2	10	8	0	0	Siempre	Muchas veces	Siempre	Siempre	Pocas veces
213	8	Azul	5	9	4	4	9	5	10	8	10	10	No	No	No	No	No	Si	No	Si	No	No	No		No	No	Si	Si	Si	No	No	No	No	No	No		0	0	8	6	10	9	3	0	Muchas veces	Pocas veces	Pocas veces	Muchas veces	Pocas veces
213	9	Azul	7	9	4	2	8	5	9	3	9	9	Si	No	Si	Si	No	No	No	No	No	No	No		No	Si	Si	Si	No	No	No	No	No	No	No		1	0	8	6	10	9	5	0	Siempre	Pocas veces	Muchas veces	Muchas veces	Pocas veces
213	10	Azul	6	7	6	5	8	5	9	6	8	9	Si	No	No	Si	Si	No	No	No	Si	Si	No		No	No	Si	Si	Si	No	No	No	No	Si	No		3	0	7	6	10	7	4	0	Muchas veces	Muchas veces	Muchas veces	Muchas veces	Pocas veces
213	12	Azul	5	7	5	3	7	4	8	3	7	8	No	Si	No	Si	No	No	No	No	No	No	No		No	No	Si	Si	No	No	No	No	No	No	No		1	3	5	5		8	9	0	Muchas veces	Siempre	Siempre	Muchas veces	Muchas veces
77	13	Azul	6	4	7	7	4	5	7	4	7	7	Si	No	Si	No	No	No	No	No	No	No	No		No	No	Si	Si	Si	No	No	Si	No	No	No		1	3	5	5	9	7	3	0	Muchas veces	Siempre	Muchas veces	Muchas veces	Pocas veces
88	14	Azul	3	4	2	2	2	2	3	2	3	3	Si	No	Si	Si	No	No	No	No	No	No	No		No	No	Si	Si	No	No	No	No	No	No	No		0	0	2	2	3	2	1	0	Muchas veces	Muchas veces	Siempre	Siempre	Pocas veces
85	15	Azul	5		7	8	5	7	8	5	5	5	Si	Si	Si	Si	Si	No	No	No	Si	Si	No		No	Si	Si	Si	Si	No	No	No	No	Si	No		4	4	7	7	8	5	8	0	Pocas veces	Pocas veces	Muchas veces	Muchas veces	Muchas veces
89	16	Azul	0	8	2	0	8	0	9	0	9	9	Si	No	Si	No	Si	No	No	No	No	Si	No		No	No	Si	Si	Si	No	No	No	No	Si	No		0	0	7	2	10	7	1	0	Muchas veces	Muchas veces	Muchas veces	Muchas veces	Muchas veces
97	17	Azul	0	5	5	0	5	1	8	0	6	8	Si	No	Si	Si	No	No	No	No	No	No	No		No	No	Si	Si	No	No	No	No	No	No	No		0	0	1	1	8	5	0	0	Muchas veces	Pocas veces	Muchas veces	Muchas veces	Pocas veces
38	18	Azul	2	4	2	3	4	2	4	5	5	5	No	No	No	No	No	No	No	No	Si	Si	No		No	No	No	No	Si	No	Si	No	No	No	No		4	5	4	5	6	5	4	2	Muchas veces	Muchas veces	Muchas veces	Muchas veces	Pocas veces
76	19	Azul	1	1	2	1	3	0	1	1	2	1	Si	No	No	Si	No	No	No	No	No	No	No		No	No	Si	Si	Si	No	No	No	No	No	No		0	0	1	0	2	1	0	0	Siempre	Siempre	Siempre	Siempre	Siempre
72	20	Azul	3	4	4	5	5	6	4	5	5	4	No	Si	No	Si	No	No	No	No	Si	No	No		No	Si	No	Si	No	No	No	No	No	No	No		2	3	6	7	6	4	4	5	Muchas veces	Muchas veces	Siempre	Muchas veces
64	21	Azul	2	6	2	2	6	2	7	2	7	7	Si	No	Si	Si	Si	No	No	No	No	No	No		No	No	Si	Si	Si	No	No	No	No	No	No		0	0	3	2	9	7	2	0	Pocas veces	Pocas veces	Siempre	Siempre	Muchas veces
73	22	Azul	5	7	5	5	6	4	7	5	6	6	Si	Si	Si	No	No	No	No	No	No	No	No		No	No	Si	No	Si	No	No	No	No	No	No		3	3	6	5	8	6	5	0	Pocas veces	Pocas veces	Muchas veces	Muchas veces	Muchas veces
101	24	Azul	1	3	1	1	2	1	3	0	3	3	Si	Si	Si	Si	No	No	No	No	No	Si	No		No	Si	Si	Si	No	No	No	No	No	No	No		0	1	3	1	9	3	1	0	Muchas veces	Muchas veces	Muchas veces	Muchas veces	Pocas veces
45	25	Azul	2	9	6	7	8	2	9	1	9	9	Si	No	Si	Si	No	Si	No	No	Si	Si	No		No	Si	Si	Si	Si	No	No	No	No	No	No		0	1	7	3	10	9	3	0	Siempre	Muchas veces	Pocas veces	Muchas veces	Pocas veces
35	26	Azul	0	1	0	0	1	0	2	0	2	1	Si	No	Si	No	No	No	No	No	No	No	No		No	No	Si	No	No	No	No	No	No	No	No		0	0	1	0	5	2	0	0	Siempre	Siempre	Muchas veces	Muchas veces	Pocas veces
37	27	Azul	0	1	0	0	1	0	1	0	1	1	Si	No	Si	No	No	No	No	No	No	No	No		No	No	Si	No	No	No	No	No	No	No	No		0	1	1	0	2	1	0	0	Muchas veces	Pocas veces	Siempre	Siempre	Muchas veces
39	29	Azul	2	2	1	1	3	2	4	3	5	5	Si	No	Si	Si	No	No	No	No	No	No	No		No	No	Si	Si	No	No	No	No	No	No	No		0	2	4	3	8	3	1	0	Muchas veces	Muchas veces	Siempre	Siempre	Muchas veces
39	30	Azul	5	8	5	3	9	5	8	6	8	8	Si	No	Si	Si	Si	No	No	No	No	No	No		No	No	Si	Si	No	No	No	No	No	No	No		0	2	7	5	10	8	3	0	Pocas veces	Pocas veces	Pocas veces	Muchas veces	Nunca
95	33	Azul	0	2	0	0	2	0	2	0	2	2	Si	No	Si	Si	No	No	No	No	No	No	No		No	No	Si	Si	Si	No	No	No	No	No	No		0	0	0	0	7	1	0	0	Siempre	Siempre	Muchas veces	Siempre	Pocas veces
80	34	Azul	5	8	5	5	7	5	8	4	7	8	Si	Si	Si	Si	Si	No	No	Si	No	Si	No		No	Si	Si	Si	No	No	No	Si	No	No	No		3	3	7	5	9	8	4	0	Siempre	Pocas veces	Muchas veces	Muchas veces	Pocas veces
67	35	Azul	5	5	7	6	2	7	9	5	8	9	Si	No	Si	No	Si	No	No	No	Si	No	No		No	No	Si	Si	Si	No	No	Si	No	No	No		2	1	5	4	10	8	6	0	Siempre	Pocas veces	Pocas veces	Muchas veces	Nunca
54	36	Azul	6	8	6	3	5	3	9	4	8	9	Si	No	Si	Si	No	No	No	No	Si	No	No		Si	No	Si	Si	Si	No	No	No	Si	No	No		5	4	6	5	9	8	5	2	Muchas veces	Nunca	Siempre	Siempre	Pocas veces
54	37	Azul	5	10	5	5	9	5	9	5	9	9	Si	Si	Si	Si	No	No	No	No	No	No	No		No	Si	Si	Si	No	No	No	No	No	No	No		2	3	8	5	10	8	4	1	Muchas veces	Muchas veces	Pocas veces	Muchas veces	Pocas veces
54	38	Azul	8	9	8	5	7	6	8	7	9	9	Si	No	Si	Si	No	No	No	No	Si	No	No		No	Si	Si	Si	No	No	No	No	No	No	No		7	0	8	6	9	7	5	0	Muchas veces	Pocas veces	Muchas veces	Muchas veces	Pocas veces
54	40	Azul	5	5	5	5	5	5	9	7	6	8	Si	Si	Si	Si	No	No	No	No	Si	Si	No		No	Si	Si	Si	No	No	No	No	No	No	No		4	0	7	7	10	5	5	0	Siempre	Muchas veces	Siempre	Siempre	Muchas veces
12	41	Azul	4	6	4	2	5	3	6	2	4	6	Si	No	Si	Si	No	No	No	No	Si	Si	No		No	No	Si	Si	No	No	No	No	No	No	No		1	0	4	4	8	5	2	1	Muchas veces	Muchas veces	Pocas veces	Nunca	Nunca
12	42	Azul	4	7	4	4	6	3	6	3	5	6	Si	No	Si	Si	No	No	No	No	No	No	No		No	No	Si	Si	No	No	No	No	No	No	No		1	2	5	4	6	5	3	0	Siempre	Muchas veces	Pocas veces	Pocas veces	Pocas veces
14	43	Azul	3	8	3	5	9	5	9	8	8	9	Si	Si	No	Si	No	No	No	No	No	No	No		No	Si	No	Si	No	No	No	No	No	No	No		2	3	7	8	10	9	3	0	Muchas veces	Muchas veces	Nunca	Pocas veces	Nunca
16	44	Azul	0	3	1	1	4	0	4	1	3	3	Si	No	No	No	No	No	No	No	No	Si	No		No	No	Si	No	No	No	No	No	No	No	No		0	0	3	2	10	4	0	0	Muchas veces	Muchas veces	Pocas veces	Muchas veces	Pocas veces
42	45	Azul	2	7	2	0	8	0	9	0	8	9	Si	No	Si	No	No	No	No	No	No	Si	No		No	No	Si	Si	No	No	No	No	No	No	No		0	0	9	5	10	8	9	0	Siempre	Muchas veces	Siempre	Siempre	Pocas veces
19	46	Azul	3	3	4	2	3	2	4	3	3	5	Si	Si	Si	Si	Si	Si	Si	Si	Si	Si	No		No	Si	Si	Si	Si	No	No	No	No	No	No		1	1	3	3	8	4	1	0	Muchas veces	Pocas veces	Muchas veces	Muchas veces	Pocas veces
17	48	Azul	3	6	5	2	7	2	9	0	7	8	Si	No	No	Si	No	No	No	No	No	No	No		No	No	No	Si	No	No	No	Si	No	No	No		0	0	2	3	7	6	0	0	Siempre	Muchas veces	Muchas veces	Muchas veces	Pocas veces
23	49	Azul	3	5	3	3	4	4	6	5	7	5	Si	No	Si	No	No	No	No	No	No	No	No		Si	No	Si	No	No	No	No	No	No	No	No		2	2	4	4	5	5	3	3	Siempre	Siempre	Siempre	Siempre	Pocas veces
35	50	Azul	3	7	5	5	8	6	9	10	7	8	Si	Si	No	Si	No	Si	No	Si	Si	No	No		No	Si	Si	Si	No	No	No	No	No	No	No		0	4	6	7	10	10	4	0	Muchas veces	Muchas veces	Pocas veces	Muchas veces	Pocas veces
169	51	Azul	6	7	5	6	7	5	8	5	8	8	No	No	No	Si	No	No	No	No	No	Si	No		No	No	Si	Si	No	No	No	No	No	No	No		5	3	8	7	9	8	7	2	Muchas veces	Nunca	Muchas veces	Muchas veces	Pocas veces
178	54	Azul	2	4	2	4	5	4	10	3	8	9	Si	No	Si	Si	No	No	No	Si	No	No	No		No	Si	Si	Si	No	No	No	No	No	No	No		0	0	7	6	10	9	4	0	Pocas veces	Pocas veces	Muchas veces	Siempre	Pocas veces
177	55	Azul	5	6	5	3	4	2	6	2	2	3	Si	No	No	Si	No	No	No	No	No	No	No		No	No	No	Si	No	No	No	No	No	No	No		2	1	4	5	8	4	2	0	Pocas veces	Pocas veces	Muchas veces	Muchas veces	Pocas veces
173	56	Azul	6	6	6	6	7	6	7	6	7	7	No	No	No	Si	No	No	No	No	No	No	No		No	No	No	Si	No	No	No	No	No	No	No		5	5	6	6	7	5	5	1	Muchas veces	Muchas veces	Muchas veces	Muchas veces	Pocas veces
195	58	Azul	4	7	4	4	7	4	7	4	7	7	Si	No	Si	Si	No	No	No	No	Si	Si	No		No	No	Si	Si	No	No	No	No	No	No	No		0	0	7	4	10	7	4	0	Muchas veces	Pocas veces	Pocas veces	Muchas veces	Nunca
195	59	Azul	5	6	5	5	5	4	6	4	4	4	Si	Si	No	Si	No	No	No	No	Si	No	No		No	Si	No	Si	No	No	No	No	No	No	No		1	1	2	2	4	2	2	2	Muchas veces	Muchas veces	Muchas veces	Muchas veces	Pocas veces
197	60	Azul	3	4	4	5	6	5	8	5	8	8	Si	Si	Si	No	No	No	No	No	No	No	No		No	No	Si	Si	No	No	No	No	No	No	No		3	2	7	6	9	8	6	1	Muchas veces	Muchas veces	Muchas veces	Siempre	Pocas veces
266	61	Azul	2	3	2	5	4	6	9	5	9	10	Si	Si	No	Si	No	No	No	No	Si	No	No		No	Si	No	Si	Si	No	No	Si	No	No	No		0	1	5	4	10	5	4	0	Siempre	Muchas veces	Pocas veces	Muchas veces	Nunca
194	63	Azul	0	0	0	0	1	1	1	0	1	2	No	No	No	Si	No	No	No	Si	No	No	No		No	No	Si	No	No	No	No	Si	No	No	No		0	0	2	1	3	0	0	0	Muchas veces	Muchas veces	Pocas veces	Pocas veces	Nunca
194	64	Azul	5	4	4	6	4	4	4	4	4	3	Si	No	No	Si	No	No	No	No	Si	No	No		No	No	Si	Si	Si	No	No	No	No	No	No		0	0	3	4	4	4	2	0	Siempre	Pocas veces	Muchas veces	Muchas veces	Pocas veces
194	65	Azul	5	5	5	3	6	7	7	5	6	7	Si	No	Si	Si	No	No	No	Si	No	No	No		No	No	No	Si	Si	No	Si	Si	No	No	No		0	3	5	6	8	7	5	0	Pocas veces	Pocas veces	Muchas veces	Muchas veces	Nunca
194	66	Azul	4	7	5	5	7	5	7	5	7	7	Si	No	No	Si	No	No	No	No	No	No	No		Si	Si	Si	Si	No	No	No	No	No	No	No		1	2	7	5	9	7	5	1	Pocas veces	Pocas veces	Siempre	Muchas veces	Nunca
194	67	Azul	3	4	3	3	4	3	4	3	4	4	Si	No	Si	No	No	No	No	No	Si	Si	No		No	No	Si	Si	No	No	No	No	No	No	No		2	2	4	3	8	4	3	0		Pocas veces	Siempre	Siempre	Pocas veces
231	68	Azul	3	5	3	3	5	3	6	3	6	6	Si	No	Si	No	Si	Si	Si	No	No	Si	No		No	No	Si	No	No	No	No	No	No	No	No		2	3	4	4	7	6	5	1	Pocas veces	Pocas veces	Muchas veces	Muchas veces	Muchas veces
188	70	Azul	2	4	3	5	6	3	7	3	7	7	Si	No	No	Si	No	No	No	No	No	No	No		No	No	Si	Si	No	No	No	No	No	No	No		0	1	4	3	7	5	2	0	Siempre	Muchas veces	Pocas veces	Muchas veces	Pocas veces
196	71	Azul	3	10	5	4	10	4	10	5	9	10	No	No	Si	Si	No	No	No	No	No	No	No		No	No	Si	Si	No	No	No	No	No	No	No			3	6	4	10	9	8	3	Muchas veces	Muchas veces	Pocas veces	Muchas veces	Pocas veces
160	72	Azul	4	5	4	2	5	3	6	2	6	5	Si	No	No	Si	No	No	No	No	No	No	No		No	No	No	Si	Si	No	No	No	No	No	No		1	2	4	3	5	4	2	1	Muchas veces	Muchas veces	Muchas veces	Muchas veces	Muchas veces
217	74	Azul	7	8	8	9	9	8	9	8	9	9	Si	No	Si	No	No	Si	No	No	No	No	No		No	No	Si	No	Si	No	No	No	No	No	No			6	7	5	8	7	5	4	Muchas veces	Muchas veces	Pocas veces	Muchas veces	Pocas veces
309	75	Azul	3	4	3	2	4	3	5	3	4	5	Si	No	Si	Si	No	No	No	No	No	No	No		No	No	Si	Si	No	No	No	No	No	No	No		2	2	3	3	7	4	3	1	Muchas veces	Muchas veces	Muchas veces	Siempre	Pocas veces
265	76	Azul	2	3	2	3	4	2	3	1	2	3	Si	Si	Si	Si	Si	No	No	No	Si	No	No		No	Si	Si	Si	Si	No	No	No	No	No	No		0	1	2	2	10	8	2	0	Muchas veces	Muchas veces	Pocas veces	Pocas veces	Pocas veces
292	77	Azul	2	3	2	2	3	2	2	2	2	3	Si	No	No	No	No	No	No	No	No	No	No		No	No	Si	No	No	No	No	No	No	No	No		0	0	1	1	2	2	1	0	Siempre	Muchas veces	Muchas veces	Muchas veces	Muchas veces
282	78	Azul	10	8	10	8	10	8	10	7	10	10	Si	No	Si	Si	No	No	No	No	Si	Si	No		No	No	Si	Si	No	No	No	No	No	No	No		0	8	10	10	10	10	7	0	Muchas veces	Siempre	Muchas veces	Muchas veces	Pocas veces
303	79	Azul	3	4	2	3	8	6	9	4	6	10	No	Si	No	Si	No	No	No	No	Si	No	No		No	Si	Si	Si	No	No	No	Si	No	No	No		3	2	8	6	9	10	5	0	Muchas veces	Pocas veces	Pocas veces	Pocas veces	Pocas veces
331	80	Azul	2	4	3	0	3	0	4	0	4	4	Si	No	Si	No	Si	No	No	No	No	No	No		No	No	Si	No	Si	No	No	No	No	No	No		0	1	3	1	8	4	0	0	Muchas veces	Pocas veces	Muchas veces	Muchas veces	Pocas veces
264	81	Azul	6	7	5	5	7	5	7	6	8	7	Si	No	Si	Si	No	No	No	No	No	No	No		No	No	Si	Si	No	No	No	No	No	No	No		1	0	6	4	10	6	2	0	Muchas veces	Muchas veces	Muchas veces	Muchas veces	Pocas veces
291	84	Azul	5	8	4	5	7	3	8	3	6	6	Si	No	Si	Si	Si	No	No	No	No	No	No		No	No	Si	Si	Si	No	No	No	No	No	No		1	3	5	7	9	7	5	0	Pocas veces	Pocas veces	Muchas veces	Siempre	Pocas veces
313	85	Azul	6	7	6	5	7	4	7	5	7	7	Si	No	Si	Si	Si	No	No	No	No	No	No		No	No	Si	Si	Si	No	No	No	No	No	No		2	0	6	5	10	7	4	0	Siempre	Muchas veces	Muchas veces	Muchas veces	Pocas veces
348	87	Azul	4	5	3	4	5	6	8	5	8	9	Si	No	No	Si	No	No	No	No	No	No	No		No	No	Si	Si	No	No	No	No	No	No	No		1	0	2	3	9	5	3	0	Muchas veces	Pocas veces	Muchas veces	Muchas veces	Pocas veces
298	88	Azul	7	9	7	5	9	5	8	5	8	8	Si	Si	Si	Si	Si	No	No	No	No	Si	No		No	Si	Si	Si	Si	No	No	No	No	No	No		4	2	8	7	10	8	5	1	Siempre	Muchas veces	Muchas veces	Muchas veces	Pocas veces
261	89	Azul	6	3	2	2	5	4	6	3	5	5	Si	No	Si	Si	No	Si	No	No	Si	No	No		Si	No	No	Si	No	No	No	No	Si	No	No		4	5	7	7	10	9	8	1	Pocas veces	Muchas veces	Muchas veces	Muchas veces	Muchas veces
261	90	Azul	5	6	5	4	7	5	7	5	7	7	Si	No	Si	No	No	Si	No	No	No	Si	No		No	No	Si	No	Si	No	No	No	No	No	No		1	1	5	5	7	7	3	1	Pocas veces	Pocas veces	Muchas veces	Muchas veces	Pocas veces
313	91	Azul	6	5	5	4	4	3	7	5	6	7	Si	No	Si	No	Si	No	No	No	No	Si	No		No	No	Si	Si	Si	No	No	No	No	No	No		3	4	5	5	10	6	7	3	Siempre	Siempre	Muchas veces	Muchas veces	Nunca
261	92	Azul	1	4	1	0	4	0	4	0	4	4	Si	No	Si	No	No	No	No	Si	No	No	No		No	No	Si	Si	No	No	No	Si	No	No	No		0	0	5	5	7	6	2	0	Muchas veces	Pocas veces	Muchas veces	Muchas veces	Pocas veces
261	94	Azul	3	7	5	5	7	5	8	5	7	7	Si	Si	No	Si	No	No	No	No	Si	No	No		No	Si	No	Si	No	No	No	No	No	No	No		4	2	5	5	8	6	3	1	Muchas veces	Pocas veces	Siempre	Siempre	Siempre
270	95	Azul	1	5	4	1	4	1	5	1	5	6	No	No	Si	No	No	No	No	No	No	No	No		No	No	Si	No	No	No	No	No	No	No	No		1	1	3	1	5	3	1	1	Muchas veces	Muchas veces	Pocas veces	Pocas veces	Pocas veces
134	96	Azul	5	5	5	2	2	2	6	4	6	5	Si	No	Si	No	No	Si	No	Si	No	No	No		Si	No	Si	No	No	No	Si	No	No	No	No		0	0	4	3	6	5	4	0	Muchas veces	Muchas veces	Muchas veces	Pocas veces	Nunca
134	98	Azul	0	1	0	0	1	0	2	0	2	1	Si	No	Si	Si	No	No	No	No	No	No	No		No	No	Si	Si	No	No	No	No	No	No	No		0	0	1	0	10	1	0	0	Muchas veces	Muchas veces	Muchas veces	Muchas veces	Nunca
134	102	Azul	6	7	7	7	9	4	9	7	9	9	Si	Si	Si	Si	Si	No	No	No	Si	Si	No		No	Si	Si	Si	Si	No	No	No	No	Si	No		1	1	8	5	10	8	5	0	Siempre	Siempre	Pocas veces	Muchas veces	Pocas veces
134	103	Azul	5	9	8	8	10	7	10	7	10	10	Si	Si	Si	Si	Si	Si	No	No	Si	No	No		No	No	Si	Si	Si	No	No	No	No	Si	No		1	2	6	7	10	9	7	6	Muchas veces	Muchas veces	Muchas veces	Muchas veces	Muchas veces
201	105	Azul	5	5	5	6	6	6	6	4	7	7	Si	No	Si	Si	No	No	No	No	Si	No	No		No	No	Si	Si	No	No	No	Si	No	No	No		1	2	5	6	10	7	5	1	Muchas veces	Siempre	Muchas veces	Muchas veces	Pocas veces
201	106	Azul	4	5	5	3	5	4	6	4	6	6	Si	Si	Si	Si	No	No	No	No	Si	No	No		No	No	Si	Si	No	No	No	No	No	No	No		1	1	6	7	10	6	4	0	Siempre	Siempre	Pocas veces	Siempre	Nunca
201	108	Azul	5	7	6	8	7	7	9	7	4	7	Si	No	No	Si	No	No	No	No	No	No	No		No	No	No	No	No	Si	No	No	No	No	No		2	4	5	6	8	7	3	0	Siempre	Siempre	Muchas veces	Siempre	Pocas veces
150	109	Azul	8	8	8	7	7	5	7	5	7	7	Si	Si	No	Si	No	No	No	No	No	Si	No		No	Si	Si	Si	Si	No	No	No	No	Si	No		0	1	7	7	9	7	7	0	Muchas veces	Muchas veces	Pocas veces	Muchas veces	Pocas veces
161	110	Azul	7	6	4	7	7	6	8	2	9	8	Si	No	Si	Si	Si	No	No	No	No	No	No		No	Si	Si	Si	Si	No	No	No	No	No	No		3	2	7	5	10	8	5	2	Muchas veces	Nunca	Siempre	Siempre	Muchas veces
144	111	Azul	7	10	8	8	10	9	10	7	10	10	Si	Si	Si	Si	Si	Si	Si	Si	Si	Si	No		Si	Si	Si	Si	Si	Si	Si	Si	Si	Si	No		8	7	8	10	10	10	10	4	Muchas veces	Nunca	Siempre	Siempre	Nunca
145	112	Azul	6	8	6	5	8	4	8	6	8	8	Si	Si	Si	Si	Si	Si	No	Si	Si	No	No		No	Si	Si	Si	Si	Si	No	Si	No	No	No		1	0	5	6	10	8	6	0	Muchas veces	Pocas veces	Muchas veces	Muchas veces	Pocas veces
159	113	Azul	7	7	7	3	7	4	7	4	6	7	Si	No	Si	Si	No	No	No	No	No	No	No		No	No	Si	Si	No	No	No	Si	No	No	No		4	5	6	4	8	7	7	5	Muchas veces	Muchas veces	Pocas veces	Muchas veces	Pocas veces
165	114	Azul	0	0	0	1	0	0	1	1	4	3	Si	No	Si	No	No	No	No	No	No	No	No		No	No	No	No	No	No	No	No	No	Si	No		0	0	2	1	10	2	2	0	Siempre	Siempre	Muchas veces	Pocas veces	Nunca
134	115	Azul	1	5	3	0	8	0	10	0	10	9	No	No	Si	Si	No	No	No	No	No	Si	No		No	No	Si	Si	No	No	No	No	No	Si	No		0	0	8	5	10	7	3	0	Siempre	Pocas veces	Muchas veces	Siempre	Pocas veces
59	116	Azul	1	5	1	0	2	0	5	0	7	8	Si	No	Si	Si	Si	No	No	Si	No	Si	No		No	No	Si	Si	Si	No	No	No	No	No	No		0	0	3	2	10	4	1	0	Muchas veces	Pocas veces	Siempre	Muchas veces	Pocas veces
54	117	Azul	0	1	0	0	0	0	7	0	2	5	Si	Si	Si	Si	No	No	No	No	Si	Si	No		No	Si	Si	Si	No	No	No	No	No	Si	No		0	0	2	2	6	3	1	0	Pocas veces	Pocas veces	Siempre	Siempre	Pocas veces
47	118	Azul	0	8	1	3	5	1	8	2	8	9	No	Si	No	Si	No	No	No	No	Si	No	No		No	No	Si	Si	No	No	No	No	No	No	No		2	2	8	9	9	8	1	0	Siempre	Muchas veces	Muchas veces	Muchas veces	Pocas veces
56	119	Azul	0	5	6	2	8	5	8	1	9	10	No	Si	No	Si	No	No	No	No	No	No	No		No	Si	No	Si	No	No	No	No	No	No	No		0	2	4	0	6	7	4	2	Pocas veces	Pocas veces	Muchas veces	Muchas veces	Pocas veces
59	120	Azul	0	5	5	0	5	3	8	2	5	8	Si	No	Si	Si	Si	No	No	No	No	No	No		No	No	Si	Si	Si	No	No	No	No	No	No		0	1	4	5	10	5	3	0	Siempre	Siempre	Muchas veces	Muchas veces	Pocas veces
46	121	Azul	5	2	4	2	5	4	4	4	5	4	No	No	No	Si	No	No	No	No	No	Si	No		No	Si	No	Si	No	No	No	No	No	No	No		4	4	8	8	10	4	4	0	Siempre	Muchas veces	Siempre	Siempre	Muchas veces
59	122	Azul	6	5	5	6	6	7	7	6	6	6	Si	Si	No	Si	No	No	No	No	Si	Si	No		No	Si	No	Si	No	No	No	No	No	No	No		4	3	6	6	8	7	6	3	Muchas veces	Pocas veces	Muchas veces	Muchas veces	Muchas veces
258	124	Azul	10	9	10	0	8	3	5	0	10	9	Si	No	Si	Si	No	No	No	No	No	No	No		No	No	Si	No	Si	No	No	No	No	No	No		0	10	10	10	10	10	10	0	Muchas veces	Pocas veces	Pocas veces	Muchas veces	Nunca
351	125	Azul	0	0	0	0	0	0	0	0	0	0	Si	No	Si	Si	No	No	No	No	Si	No	No		No	No	Si	Si	No	No	No	No	No	No	No		0	0	0	3	0	0	3	0	Muchas veces	Muchas veces	Siempre	Siempre	Pocas veces
351	127	Azul	3	5	3	4	4	4	7	2	4	5	No	Si	No	Si	No	No	No	No	No	No	No		No	Si	No	Si	No	No	No	No	No	No	No		1	0	4	3	5	5	4	0	Muchas veces	Pocas veces	Siempre	Siempre	Pocas veces
48	130	Azul	10	9	9	10	10	9	9	9	9	9	Si	No	No	Si	No	No	No	No	No	Si	No		Si	No	No	No	No	No	No	No	No	Si	No		5	7	8	8	8	8	8	9	Siempre	Siempre	Siempre	Siempre	Muchas veces
55	131	Azul	2	6	2	0	6	0	8	4	8	9	Si	No	Si	No	No	No	Si	No	No	Si	No		No	No	Si	No	No	No	No	Si	No	No	No		0	0	7	4	10	6	2	0	Muchas veces	Muchas veces	Muchas veces	Muchas veces	Muchas veces
49	132	Azul	1	10	2	10	7	5	10	6	10	10	Si	No	Si	No	No	No	No	No	No	No	No		No	No	Si	No	Si	No	No	No	No	No	No		0	8	10	10	10	8	0	0	Pocas veces	Nunca	Muchas veces	Siempre	Pocas veces
57	135	Azul	1	6	3	3	9	2	10	2	10	10	Si	No	Si	No	No	No	No	No	No	Si	No		No	No	Si	No	Si	No	No	No	No	No	No		1	0	8	2	10	9	1	0	Muchas veces	Pocas veces	Pocas veces	Muchas veces	Nunca
56	138	Azul	2	5	6	0	5	0	8	4	9	9	Si	No	Si	Si	No	No	No	No	No	No	No		No	No	Si	Si	No	No	No	No	No	No	No		0	4	5	4	10	9	7	0	Pocas veces	Pocas veces	Muchas veces	Siempre	Pocas veces
49	140	Azul	5	6	5	4	5	4	7	4	6	7	Si	Si	Si	Si	No	No	No	No	Si	Si	No		Si	Si	Si	Si	No	No	No	No	Si	Si	No		2	1	4	5	9	6	5	0	Muchas veces	Pocas veces		Pocas veces	Muchas veces
48	141	Azul	1	3	1	1	4	0	4	0	3	3	Si	No	Si	No	No	No	No	No	No	Si	No		Si	No	Si	No	No	No	No	No	No	No	No		1	1	4	2	9	5	5	2	Siempre	Muchas veces	Muchas veces	Siempre	Pocas veces
58	142	Azul	0	0	0	0	0	1	2	1	1	3	Si	No	No	Si	No	No	No	No	No	No	No		No	No	Si	Si	No	No	No	No	No	No	No		0	1	1	2	1	2	0	0	Siempre	Siempre	Muchas veces	Siempre	Pocas veces
51	143	Azul	5	7	4	4	7	7	6	3	6	6	Si	No	No	Si	No	No	No	No	Si	No	No		No	Si	Si	No	No	No	No	No	No	No	No		1	3	6	7	9	8	4	0	Muchas veces	Siempre	Muchas veces	Siempre	Muchas veces
220	145	Azul	5	5	5	5	6	5	6	5	6	6	Si	No	No	Si	No	No	No	No	No	No	No		No	No	No	Si	No	No	No	No	No	No	No		3	3	5	5	7	6	5	2	Muchas veces	Muchas veces	Muchas veces	Muchas veces	Pocas veces
220	146	Azul	8	8	8	6	8	8	8	8	8	8	Si	No	Si	Si	No	No	No	Si	No	Si	No		No	No	Si	Si	No	No	No	Si	No	Si	No		2	2	8	8	10	8	8	0	Muchas veces	Muchas veces	Muchas veces	Muchas veces	Pocas veces
220	148	Azul	4	4	4	4	3	4	5	3	4	4	No	No	No	Si	No	No	No	No	Si	No	No		No	No	No	Si	No	No	No	No	No	No	No		0	1	4	4	4	4	4	1	Muchas veces	Muchas veces	Muchas veces	Muchas veces	Pocas veces
220	149	Azul	4	7	4	3	8	4	8	4	8	8	Si	No	Si	No	No	Si	No	No	No	Si	No		No	Si	Si	Si	Si	No	No	Si	No	No	No		4	6	8	6	10	8	3	1	Siempre	Muchas veces	Pocas veces	Muchas veces	Pocas veces
220	150	Azul	4	4	3	4	2	4	7	3	6	6	Si	No	Si	No	No	No	No	No	No	Si	No		No	No	Si	No	No	No	No	Si	No	No	No		1	4	8	4	8	5	4	1	Muchas veces	Muchas veces	Muchas veces	Muchas veces	Pocas veces
193	151	Azul	2	3	2	2	2	2	3	2	3	3	Si	Si	Si	Si	No	No	No	Si	Si	No	No		No	Si	Si	Si	No	No	No	Si	No	No	No		1	0	3	2	4	3	2	0	Siempre	Muchas veces	Siempre	Siempre	Pocas veces
168	152	Azul	0	1	0	0	1	0	1	0	1	1	Si	No	No	Si	No	No	Si	No	No	No	No		No	Si	No	No	No	Si	No	No	No	No	No		0	0	1	0	2	1	0	0	Muchas veces	Muchas veces	Pocas veces	Siempre	Nunca
168	153	Azul	5	6	6	6	8	8	9	9	9	9	Si	Si	Si	No	No	Si	Si	No	No	Si	No		Si	Si	Si	No	No	Si	Si	No	Si	Si	No		2	1	8	7	10	6	5	0	Muchas veces	Pocas veces	Muchas veces	Muchas veces	Pocas veces
193	154	Azul	8	9	8	9	10	8	10	9	9	10	Si	Si	Si	Si	Si	Si	Si	Si	Si	Si	No		No	Si	Si	Si	Si	No	No	Si	No	No	No		9	9	10	9	10	10	8	8	Siempre	Muchas veces	Siempre	Muchas veces	Muchas veces
333	155	Azul	2	5	4	4	4	3	5	0	4	5	Si	No	Si	No	No	No	No	No	No	No	No		No	No	Si	Si	No	No	No	No	No	No	No		2	3	4	4	7	4	3	2	Muchas veces	Muchas veces	Pocas veces	Siempre	Pocas veces
338	156	Azul	5	5	5	6	5	7	7	5	7	7	Si	No	No	Si	No	No	No	No	No	No	No		No	No	Si	Si	Si	No	No	No	No	No	No		0	0	5	5	7	5	3	0	Muchas veces	Muchas veces	Muchas veces	Muchas veces	Pocas veces
295	157	Azul	0	3	3	2	5	4	7	4	8	8																									0	1	6	5	9	9	5	3	Pocas veces	Siempre	Pocas veces	Muchas veces	Pocas veces
294	158	Azul	5	5	5	4	4	4	6	5	5	6	No	No	No	No	No	No	No	No	No	Si	No		No	No	No	No	No	No	No	No	No	Si	No		2	2	4	4	8	5	5	0	Muchas veces	Muchas veces		Siempre	Nunca
316	159	Azul	3	2	2	3	4	2	3	2	4	4	Si	No	Si	Si	No	Si	No	No	Si	Si	No		No	Si	Si	Si	No	No	No	No	No	No	No		0	1	4	2	9	4	2	0	Siempre	Muchas veces	Muchas veces	Siempre	Pocas veces
306	160	Azul	5	5	5	5	5	5	5	5	5	4	No	No	No	No	No	No	No	No	No	Si	No		No	No	No	No	No	No	No	No	No	Si	No		2		5	6	8	5	5	2	Muchas veces	Siempre	Pocas veces	Muchas veces	Nunca
304	161	Azul	3	5	6	3	8	4	8	2	4	7	Si	No	Si	Si	No	No	No	No	No	No	No		No	Si	Si	Si	No	No	No	No	No	No	No		0	1	3	5	9	8	5	1	Pocas veces	Pocas veces	Pocas veces	Siempre	Nunca
317	162	Azul	1	6	2	2	6	2	7	1	7	8	Si	No	Si	No	Si	Si	No	No	No	No	No		No	No	Si	Si	Si	No	No	No	No	No	No		0	0	5	2	10	7	4	0	Muchas veces	Muchas veces	Pocas veces	Siempre	Pocas veces
350	166	Azul	5	7	6	4	7	5	8	7	8	8	Si	No	No	Si	No	No	No	No	No	No	No		No	No	Si	Si	No	No	No	No	No	No	No		0	0	5	6	10	8	3	0	Siempre	Muchas veces	Muchas veces	Muchas veces	Pocas veces
168	168	Azul	6	8	7	5	8	7	8	7	8	8	Si	No	No	Si	Si	No	No	No	Si	No	No														5	6	8	8	9	8	5	5	Muchas veces	Muchas veces	Muchas veces	Muchas veces	Pocas veces
168	169	Azul	4	5	5	4	5	4	7	5	8	8	Si	No	No	Si	No	No	No	Si	No	Si	No		No	No	No	Si	No	No	No	Si	No	No	No		0	1	3	4	10	7	5	0	Muchas veces	Siempre	Muchas veces	Muchas veces	Nunca
163	170	Azul	8	10	9	9	9	8	10	8	9	10	Si	No	No	Si	No	No	No	No	No	Si	No		Si	No	No	Si	No	No	No	No	No	Si	No		3	3	7	7	10	10	6	2	Siempre	Siempre	Muchas veces	Muchas veces	Pocas veces
201	172	Azul	6	10	10	6	9	10	10	9	9	10	Si	Si	Si	Si	Si	Si	No	Si	Si	No	No		No	Si	Si	Si	Si	No	No	Si	No	No	No		1	2	8	8	10	9	6	0	Siempre	Muchas veces	Pocas veces	Muchas veces	Nunca
252	173	Azul	4	8	5	5	7	4	7	3	6	7	Si	No	Si	Si	No	No	No	No	No	Si	No		No	No	Si	Si	No	No	No	No	No	No	No		0	0	6	5	8	6	5	0	Pocas veces	Pocas veces	Muchas veces	Siempre	Pocas veces
251	175	Azul	5	5	6	3	3	4	6	6	4	7	No	No	No	Si	No	No	No	No	No	No	No		No	No	No	Si	No	No	No	Si	No	No	No		4	5	5	5	7	3	4	3	Muchas veces	Muchas veces	Siempre	Siempre	Muchas veces
236	176	Azul	2	7	4	3	8	2	10	3	10	10	Si	No	Si	No	No	Si	No	No	No	No	No		No	Si	Si	Si	No	No	No	No	No	No	No		0	0	3	2	10	7	3	0	Siempre	Muchas veces	Pocas veces	Muchas veces	Pocas veces
248	177	Azul	3	3	3	3	2	3	5	2	3	4	Si	Si	No	Si	No	No	No	No	No	No	No		No	Si	No	Si	No	No	No	No	No	No	No		0	0	3	3	7	3	4	0	Muchas veces	Muchas veces	Muchas veces	Muchas veces	Muchas veces
250	178	Azul	3	4	3	3	4	3	4	3	4	4	Si	No	Si	Si	No	No	No	No	No	No	No		Si	No	Si	Si	No	No	No	No	No	No	No		1	1	4	4	4	4	3	0	Muchas veces	Muchas veces	Muchas veces	Muchas veces	Pocas veces
331	179	Azul	5	6	5	5	9	4	9	4	9	9	Si	Si	Si	Si	No	No	Si	No	Si	Si	No		No	Si	Si	Si	Si	No	No	No	No	No	No		0	0	4	4	10	9	4	0	Muchas veces	Muchas veces	Muchas veces	Muchas veces	Nunca
131	180	Azul	8	10	7	8	4	6	9	3	4	2	No	Si	No	No	No	No	No	Si	No	No	No		Si	No	No	No	No	Si	No	No	No	No	No		5	3	10	9	10	9	8	0	Muchas veces	Pocas veces	Muchas veces	Pocas veces	Muchas veces
131	181	Azul	1	1	1	1	1	1	2	0	2	2	Si	No	No	No	No	No	No	No	No	No	No		No	No	Si	No	No	No	Si	No	No	No	No		0	0	1	1	5	2	0	0	Siempre	Siempre	Pocas veces	Pocas veces	Nunca
244	182	Azul	8	8	7	7	5	5	8	6	7	7	Si	Si	Si	Si	No	No	No	Si	No	Si	No		No	Si	Si	Si	No	No	No	Si	No	No	No		2	2	7	7	10	8	5	0	Muchas veces	Muchas veces	Muchas veces	Siempre	Muchas veces
344	183	Azul	4	8	2	2	6	3	7	3	7	7	Si	No	Si	No	No	No	No	No	Si	No	No		No	No	Si	Si	No	No	No	No	No	No	No		0	2	3	3	9	8	7	1	Muchas veces	Muchas veces	Muchas veces	Muchas veces	Pocas veces
321	184	Azul	0	3	0	1	3	1	4	1	5	5	Si	Si	Si	Si	No	No	No	No	Si	Si	No		No	Si	Si	Si	Si	No	No	Si	No	Si	No		1	1	4	3	7	5	2	0	Pocas veces	Pocas veces	Muchas veces	Muchas veces	Pocas veces
324	185	Azul	5	6	6	6	4	3	7	3	7	7	Si	Si	Si	Si	No	No	No	No	Si	Si	No		No	Si	Si	Si	Si	No	No	Si	No	No	No		0	0	6	6	8	7	6	0	Siempre	Pocas veces	Muchas veces	Siempre	Pocas veces
347	186	Azul	5	3	5	5	5	5	5	5	5	5	No	No	No	No	No	No	No	No	No	Si	No		Si	No	No	Si	No	No	No	No	No	No	No		3	3	3	3	7	4	4	3	Siempre	Siempre	Siempre	Siempre	Muchas veces
320	187	Azul	1	2	2	1	1	1	2	2	3	3	Si	No	Si	No	Si	No	No	No	No	No	No		No	No	Si	No	Si	No	No	No	No	No	No		0	0	1	1	6	1	0	0	Siempre	Muchas veces	Siempre	Muchas veces	Pocas veces
293	188	Azul	4	7	8	2	0	0	0	0	0	3	Si	No	No	Si	No	No	No	Si	No	No	No		Si	No	No	Si	No	No	No	Si	No	No	No		0	0	0	0	4	4	0	0	Muchas veces	Pocas veces	Pocas veces	Pocas veces	Pocas veces
293	189	Azul	2	3	3	3	3	3	3	4	4	4	Si	Si	Si	Si	No	No	No	No	No	No	No		No	Si	Si	Si	No	No	No	No	No	No	No		1	1	2	2	10	10	6	0	Muchas veces	Muchas veces	Muchas veces	Muchas veces	Muchas veces
327	190	Azul	5	9	8	7	10	7	10	7	10	10	Si	No	Si	Si	No	No	No	No	Si	No	No		No	No	Si	Si	Si	No	No	Si	No	No	No		1	0	8	4	10	10	9	0	Muchas veces	Muchas veces	Siempre	Siempre	Pocas veces
326	191	Azul	8	5	8	8	5	5	10	10	9	8	No	Si	No	Si	No	No	No	Si	No	No	No		No	Si	No	Si	No	No	No	No	No	No	No		0	0	5	5	5	5	5	0	Pocas veces	Pocas veces	Muchas veces	Muchas veces	Muchas veces
328	192	Azul	4	7	4	5	7	5	8	5	8	8	Si	No	No	Si	No	No	No	No	No	No	No		No	No	Si	No	Si	No	No	No	No	No	No		3	3	7	5	9	6	4	2	Muchas veces	Muchas veces	Muchas veces	Muchas veces	Pocas veces
326	194	Azul	3	4	4	2	4	3	4	3	4	4	Si	Si	Si	Si	Si	No	No	No	No	No	No		No	Si	Si	Si	Si	No	No	No	No	No	No		1	1	3	3	6	4	3	1	Muchas veces	Muchas veces	Muchas veces	Muchas veces	Pocas veces
338	195	Azul	10	4	1	0	7	0	9	0	0	7	No	Si	No	Si	No	No	No	Si	No	No	No		No	Si	No	Si	No	No	No	No	No	No	No		0	2	0	3	9	9	5	0	Muchas veces	Pocas veces	Pocas veces	Siempre	Nunca
340	196	Azul	7	5	4	5	4	2	4	3	4	3	Si	No	Si	No	No	No	No	No	No	No	No		No	No	Si	No	No	No	No	Si	No	No	No		0	2	8	3	10	7	5	1	Muchas veces	Muchas veces	Siempre	Muchas veces	Muchas veces
323	198	Azul	3	5	4	2	6	4	7	5	6	6	Si	No	No	No	No	No	No	No	No	Si	No		No	No	Si	No	Si	No	No	No	No	No	No		0	0	3	2	8	7	5	0	Siempre	Siempre	Siempre	Siempre	Pocas veces
351	200	Azul	5	7	3	2	7	2	9	1	9	9	Si	No	Si	No	No	No	No	No	No	No	No		No	No	Si	Si	No	No	No	No	No	No	No		3	1	6	5	10	8	1	0	Pocas veces	Pocas veces	Siempre	Siempre	Pocas veces
327	201	Azul	4	6	5	5	4	4	6	4	4	5	Si	No	No	Si	No	No	No	No	No	No	No		No	No	No	Si	No	No	No	No	No	Si	No		0	1	5	5	7	5	4	0	Pocas veces	Muchas veces	Pocas veces	Muchas veces	Nunca
100	1	Rojo	7	0	9	6	4	10	5	10	4	4	Si	No	Si	No	No	Si	No	Si	No	No	No		No	No	Si	No	Si	No	No	Si	No	No	No		1	0	8	5	10	8	3	0	Muchas veces	Pocas veces	Muchas veces	Siempre	Pocas veces
114	2	Rojo	6	5	7	6	4	7		7	5	4	No	Si	Si	No	No	No	No	No	No	No	No		No	No	Si	Si	No	No	No	No	No	No	No		2	2	7		8		3	1	Muchas veces	Muchas veces	Muchas veces	Muchas veces	Nunca
98	3	Rojo	7	6	7	7	6	7	6	7	5	6	Si	No	Si	Si	No	No	No	No	Si	No	No		No	No	Si	Si	No	No	No	No	No	No	No		3	3	7	6	10	7	3	10	Muchas veces	Muchas veces	Muchas veces	Muchas veces	Pocas veces
103	4	Rojo	9	7	9	9	8	9	8	8	7	7	Si	No	Si	Si	No	No	No	No	No	No	No		No	No	Si	Si	No	No	No	No	No	No	No		3	5	8	8	9	8	6	3	Muchas veces	Muchas veces	Pocas veces	Siempre	Pocas veces
124	5	Rojo	5	5	6	5	6	7	7	7	6	7	Si	No	Si	No	No	No	No	No	No	Si	Si	IDIOMA	No	No	Si	Si	Si	No	No	No	No	No	No		4	3	5	5	7	6	5	2	Muchas veces	Pocas veces	Muchas veces	Siempre	Pocas veces
125	6	Rojo	7	6	8	6	6	8	7	8	6	7	Si	No	No	Si	No	No	No	No	No	No	No		No	No	No	Si	No	No	No	No	No	No	No		5	6	7	7	7	7	6	1	Muchas veces	Muchas veces	Muchas veces	Muchas veces	Pocas veces
116	7	Rojo	2	2	6	7	3	8	6	9	2	3	Si	No	Si	Si	Si	Si	No	No	No	No	No		Si	No	Si	Si	Si	No	No	No	No	No	No		1	1	6	5	10	7	2	0	Siempre	Siempre	Siempre	Muchas veces	Pocas veces
110	8	Rojo	7	4	7	5	8	8	8	9	4	8	Si	Si	Si	Si	Si	No	No	No	Si	Si	No		No	Si	Si	Si	Si	No	No	No	No	No	No		3	5	7	7	10	9	7	0	Muchas veces	Muchas veces	Muchas veces	Muchas veces	Muchas veces
110	9	Rojo	6	6	8	8	7	10	7	8	6	7	Si	Si	No	Si	No	No	No	No	No	Si	No		No	Si	No	Si	Si	No	No	No	No	No	No		2	4	8	8	10	10	3	2	Muchas veces	Pocas veces	Siempre	Siempre	Pocas veces
99	12	Rojo	6	4	6	6	5	6	6	6	5	5	No	No	Si	Si	No	Si	No	No	No	No	No		No	No	Si	Si	No	No	No	No	No	No	No		2	1	6	6	10	6	5	0	Muchas veces	Pocas veces	Muchas veces	Muchas veces	Pocas veces
119	13	Rojo	6	1	8	8	1	7	2	7	1	1	Si	No	Si	No	Si	No	No	No	No	No	No		No	No	Si	No	Si	No	No	No	No	No	No		0	0	2	2	10	7	0	0	Siempre	Siempre	Nunca	Siempre	Nunca
104	14	Rojo	7	7	8	5	3	7	7	6	2	4	Si	No	Si	No	No	No	No	No	Si	No	No		No	No	Si	Si	Si	No	No	No	No	No	No		2	2	3	2	10	8	3	1	Siempre	Muchas veces	Siempre	Siempre	Pocas veces
118	15	Rojo	6	8	6	8	6	9	10	6	7	9	Si	Si	Si	Si	Si	No	No	No	Si	No	No		No	Si	Si	Si	Si	No	No	Si	No	No	No		6	0	10	10	10	10	10	0	Siempre	Siempre	Siempre	Siempre	Siempre
31	17	Rojo	1	0	1	2	0	2	1	1	0	0	Si	No	Si	No	Si	No	Si	No	No	No	No		Si	No	Si	No	Si	No	Si	No	No	No	No		0	0	1	1	10	1	0	0	Siempre	Muchas veces	Pocas veces	Pocas veces	Pocas veces
122	18	Rojo	2	7	3	5	3	3	4	5	2	3	Si	Si	Si	Si	Si	Si	No	No	Si	Si	No		Si	Si	Si	Si	No	Si	No	Si	Si	Si	No		0	0	3	5	9	7	1	1	Siempre	Muchas veces	Siempre	Siempre	Pocas veces
128	20	Rojo	5	5	5	5	4	5	4	5	4	4	Si	No	Si	No	No	Si	No	Si	No	No	No		Si	No	Si	No	No	No	No	Si	No	No	No		1	1	4	4	10	6	3	0	Muchas veces	Muchas veces	Siempre	Siempre	Pocas veces
120	22	Rojo	4	2	3	4	3	4	3	3	3	3	Si	Si	No	Si	No	No	No	No	No	No	No		No	No	No	Si	No	No	No	No	No	No	No		0	0	2	2	10	5	4	0	Muchas veces	Muchas veces	Muchas veces	Muchas veces	Pocas veces
113	23	Rojo	4	4	5	4	4	5	5	6	4	5	Si	No	Si	No	No	No	No	No	No	No	No		No	No	Si	Si	No	No	No	Si	No	No	No				1	1	9	7	0	0	Siempre	Siempre	Pocas veces	Pocas veces	Pocas veces
121	24	Rojo	5	3	6	4	3	6	6	8	5	4	Si	No	Si	No	No	No	No	No	No	Si	No		No	No	Si	Si	Si	No	No	No	No	No	No		2	3	5	6	8	6	5	2	Muchas veces	Muchas veces	Pocas veces	Pocas veces	Pocas veces
26	25	Rojo	2	4	3	3	5	2	4	5	3	3	Si	Si	Si	No	Si	No	No	No	Si	No	No		Si	No	Si	No	Si	No	No	No	No	No	No		0	6	6	5	8	5	4	0	Muchas veces	Muchas veces	Muchas veces	Siempre	Pocas veces
109	26	Rojo	9	5	10	6	3	10	4	10	3		Si	No	Si	Si	Si	No	No	Si	Si	Si	No		Si	No	Si	Si	Si	No	No	Si	No	Si	No		1	0	8	6	10	8	7	0	Siempre	Muchas veces	Nunca	Pocas veces
107	28	Rojo	5	3	5	5	5	5	5	5	6	5	Si	No	Si	Si	No	No	No	No	No	No	No		No	No	Si	Si	No	No	No	No	No	No	No		0	0	4	4	9	7	3	0	Siempre	Siempre	Muchas veces	Muchas veces	Pocas veces
115	29	Rojo	4	2	4	4	1	4	1	3	0	0	No	No	Si	Si	No	No	No	No	No	No	No		No	No	Si	Si	No	No	No	No	No	No	No		0	0	1	1	7	2	0	0	Muchas veces	Muchas veces	Muchas veces	Siempre	Nunca
31	30	Rojo	10	4	10	9	9	10	5	10	4	6	Si	No	Si	Si	Si	No	No	Si	No	No	No		Si	No	Si	Si	Si	No	No	Si	No	No	No		0	1	8	8	10	10	8	0	Siempre	Siempre	Pocas veces	Muchas veces	Pocas veces
108	31	Rojo	8	10	8	7	8	9	9	10	10	10	Si	No	Si	No	No	Si	No	No	Si	No	No		Si	No	Si	Si	No	No	No	No	No	No	No		0	0	7	5	10	10	4	0	Siempre	Siempre	Pocas veces	Muchas veces	Pocas veces
105	34	Rojo	4	4	7	6	3	7	8	6	6	5	Si	No	Si	No	No	No	No	No	Si	Si	No		No	No	Si	Si	Si	No	No	Si	No	No	No		2	2	6	6	8	7	3	1	Muchas veces	Muchas veces	Pocas veces	Muchas veces	Pocas veces
34	38	Rojo	5	0	5	5	0	5	0	4	0	0	Si	No	Si	Si	Si	No	No	No	No	Si	No		No	No	No	No	Si	No	No	No	No	No	No		0	0	5	0	10	5	0	0	Siempre	Siempre	Muchas veces	Siempre	Pocas veces
34	39	Rojo	6	5	6	5	5	7	6	6	5	5	Si	No	Si	Si	No	No	No	No	Si	No	No		No	No	Si	Si	No	No	No	No	No	No	No		2	1	6	5	7	6	5	1	Muchas veces	Pocas veces	Siempre	Siempre	Siempre
33	40	Rojo	5	3	7	5	5	8	8	8	4	7	Si	No	Si	Si	Si	No	No	No	Si	No	No		No	No	Si	Si	Si	No	No	No	No	No	No		3	3	7	8	9	9	6	0	Muchas veces	Muchas veces	Muchas veces	Muchas veces	Muchas veces
15	44	Rojo	5	4	5	5	4	5	4	5	4	4	Si	No	Si	Si	No	No	No	No	Si	Si	No		No	No	Si	Si	No	No	No	No	No	No	No		3	3	5	4	8	5	4	1	Muchas veces	Muchas veces	Pocas veces	Muchas veces	Pocas veces
28	45	Rojo	3	2	3	3	2	3	2	3	2	2	Si	Si	Si	No	Si	No	No	Si	No	Si	No		No	No	Si	No	Si	No	No	Si	No	Si	No		0	0	3	2	10	3	1	0	Siempre	Siempre	Pocas veces	Muchas veces	Nunca
45	47	Rojo	6	1	6	6	1	6	1	6	1	1	Si	No	Si	No	No	No	No	No	No	Si	No		No	Si	Si	Si	No	No	No	No	No	No	No		0	0	3	2	9	5	1	0	Muchas veces	Muchas veces	Pocas veces	Pocas veces	Pocas veces
6	48	Rojo	3	0	3	3	0	3	0	2	0	0	No	No	Si	No	No	No	No	No	No	No	No		No	No	Si	No	No	No	No	No	No	No	No		1	1	3	1	3	3	1	1	Muchas veces	Pocas veces	Muchas veces	Siempre	Pocas veces
17	49	Rojo	4	4	4	4	3	4	3	4	3	4																									2	1	7	4	10	7	2	0	Muchas veces	Pocas veces	Siempre	Siempre	Pocas veces
23	50	Rojo	7	5	7	7	5	7	5	7	5	5	Si	Si	Si	Si	No	No	No	No	No	No	No		No	Si	Si	Si	No	No	No	No	No	No	No		1	0	7	5	10	7	7	0	Muchas veces	Muchas veces	Pocas veces	Muchas veces	Nunca
28	51	Rojo	5	3	3	4	3	4	3	3	1	2	Si	No	No	Si	Si	No	No	No	No	No	No		Si	No	Si	Si	No	No	No	No	Si	No	No		0	0	3	3	8	7	5	0	Siempre	Muchas veces	Pocas veces	Pocas veces	Pocas veces
186	52	Rojo	4	5	6	7	3	5	6	6	3	3	Si	No	No	No	No	No	Si	No	No	No	No		No	Si	Si	No	No	No	No	Si	No	No	No		3	2	5	4	8	5	4	2	Pocas veces	Pocas veces	Muchas veces	Muchas veces	Muchas veces
173	54	Rojo	2	9	3	3	0	4	2	4	2	4	Si	No	Si	Si	No	No	No	Si	No	No	No		No	No	Si	Si	No	No	Si	No	No	No	No		2	1	3	2	9	3	1	0	Pocas veces	Pocas veces	Siempre	Muchas veces	Pocas veces
178	55	Rojo	2	0	2	1	0	2	2	2	0	2	Si	No	No	No	No	No	No	Si	No	No	No		No	Si	Si	Si	No	No	No	Si	No	No	No		0	0	2	2	8	2	1	0	Muchas veces	Muchas veces	Siempre	Siempre	Muchas veces
177	56	Rojo	2	1	2	2	1	2	1	2	0	0	Si	No	Si	No	No	No	No	No	No	No	No		Si	No	Si	No	No	No	No	No	No	No	No		0	0	2	1	3	2	0	0	Pocas veces	Pocas veces	Muchas veces	Muchas veces	Pocas veces
195	59	Rojo	5	2	3	4	1	4	3	5	3	4	Si	No	Si	Si	No	No	No	No	No	No	No		Si	No	Si	No	No	No	No	No	No	No	No		0	0	4	4	9	7	3	0	Siempre	Muchas veces	Pocas veces	Siempre	Pocas veces
194	60	Rojo	2	0	4	4	0	7	2	9	0	0	Si	No	Si	Si	Si	No	No	No	No	No	No		Si	No	Si	Si	No	No	No	Si	No	No	No		0	1	3	0	10	5	1	0	Siempre	Muchas veces	Pocas veces	Muchas veces	Nunca
194	61	Rojo	6	3	6	5	3	5	3	5	3	3	Si	No	Si	No	No	No	No	No	No	Si	No		No	No	Si	Si	Si	No	No	No	No	No	No		1	1	5	3	10	6	2	0	Muchas veces	Muchas veces	Muchas veces	Siempre	Pocas veces
194	63	Rojo	1	1	2	2	2	2	9	2	2	2	Si	No	No	Si	No	Si	No	No	Si	No	No		Si	Si	No	No	No	Si	No	No	No	Si	No		0	1	0		2	2	2	0	Pocas veces	Pocas veces	Muchas veces	Muchas veces	Pocas veces
194	64	Rojo	5	6	6	5	5	5	5	5	5	5	Si	Si	No	Si	No	No	No	No	Si	Si	No		No	Si	Si	Si	No	No	No	No	No	No	No		1	0	5	4	10	5	5	0	Muchas veces	Muchas veces	Muchas veces	Pocas veces	Pocas veces
194	65	Rojo	3	1	3	3	1	3	2	3	1	1	Si	No	No	No	Si	No	No	No	No	No	No		Si	No	No	No	Si	No	No	No	No	No	No		1	1	2	2	3	2	2	1	Muchas veces	Muchas veces	Muchas veces	Muchas veces	Muchas veces
160	66	Rojo	4	6	5	2	3	4	4	3	3	4	Si	No	No	No	No	Si	No	Si	No	No	No		No	Si	No	Si	No	No	No	No	No	No	No		2	0	4	4	7	5	3	0	Siempre	Nunca	Muchas veces	Muchas veces	Pocas veces
160	67	Rojo	6	5	6	6	5	6	6	7	5	5	Si	Si	No	Si	No	No	No	No	Si	No	No		No	No	Si	Si	No	No	No	No	No	No	No		4	3	5	6	7	6	5	3	Muchas veces	Pocas veces	Muchas veces	Muchas veces	Pocas veces
198	68	Rojo	6	5	6	4	3	4	4	4	3	4	Si	No	Si	No	No	No	Si	No	No	No	No		No	No	Si	No	No	No	Si	No	No	No	No		2	2	4	4	6	4	3	1	Muchas veces	Muchas veces	Muchas veces	Pocas veces	Pocas veces
232	69	Rojo	3	2	3	3	2	3	2	3	2	2	Si	No	Si	No	No	No	No	No	No	No	No		No	No	Si	No	No	No	Si	No	No	No	No		1	1	3	2	5	3	4	7	Muchas veces	Pocas veces	Siempre	Siempre	Muchas veces
192	70	Rojo	1	1	2	1	0	2	2	1	0	1	No	No	Si	Si	No	No	No	No	No	No	No		No	No	Si	Si	No	No	No	No	No	No	No		0	0	1	1	8	2	1	0	Muchas veces	Pocas veces	Muchas veces	Muchas veces	Pocas veces
217	71	Rojo	2	1	3	1	1	2	0	1	0	0	Si	No	Si	Si	No	No	No	No	No	No	No		No	No	Si	Si	No	No	No	No	No	No	No		0	0	1	1	10	2	0	0	Pocas veces	Muchas veces	Siempre	Siempre	Pocas veces
217	73	Rojo	6	2	6	7	0	8	2	9	0	2	Si	Si	Si	Si	Si	No	Si	No	No	Si	No		Si	Si	Si	Si	Si	No	No	No	No	No	No		0	1	7	4	9	8	4	0	Pocas veces	Muchas veces	Siempre	Muchas veces	Pocas veces
217	74	Rojo	5	6	7	3	5	7	3		4	4	No	Si	Si	Si	No	No	No	Si	No	No	No		No	No	Si	Si	No	Si	No	No	Si	No	No		3	3	7	6	10	7	5	2	Muchas veces	Muchas veces	Muchas veces	Muchas veces	Pocas veces
272	75	Rojo	5	4	6	6	4	7	6	6	5	5	Si	Si	No	Si	No	No	No	No	No	Si	No		No	Si	Si	Si	No	No	No	No	No	No	No		5	0	8	6	10	8	6	0	Siempre	Muchas veces	Pocas veces	Muchas veces	Pocas veces
197	76	Rojo	5	5	6	5	4	7	6	8	7	6	Si	No	No	Si	No	No	No	Si	No	No	No		No	No	No	Si	No	No	No	No	Si	No	No		3	4	8	6	7	6	7	2	Muchas veces	Muchas veces	Muchas veces	Siempre	Pocas veces
326	77	Rojo	0	0	0	0	0	0	0	0	0	0	Si	No	No	No	No	No	No	No	No	No	No		Si	No	No	No	No	No	No	Si	No	No	No		0	0	0	0	6	0	0	0	Siempre	Siempre	Muchas veces	Muchas veces	Muchas veces
335	78	Rojo	0	0	0	0	1	1	1	2	0	0	Si	No	No	No	No	Si	No	No	No	No	No		No	No	Si	No	No	Si	No	No	No	No	No		0	0	1	1	8	1	1	1	Siempre	Siempre	Siempre	Siempre	Pocas veces
341	83	Rojo	6	6	6	6	6	6	6	6	6	6	Si	Si	No	Si	No	No	No	No	No	No	No		No	Si	No	Si	No	No	No	No	No	No	No		5	6	6	6	8	6	7	5	Muchas veces	Siempre	Siempre	Siempre	Siempre
256	84	Rojo	7	6	8	3	6	6	7	6	3	5	Si	Si	Si	Si	No	No	No	No	Si	No	No		No	Si	No	Si	No	No	No	No	No	No	No		5	6	7	3	7	7	7	3	Siempre	Muchas veces	Muchas veces	Siempre	Pocas veces
270	85	Rojo	4	4	6	4	3	7	9	4	5	8	Si	No	No	Si	No	No	No	No	Si	Si	No		No	No	No	Si	No	No	No	No	No	No	No		2	1	5	6	8	8	5	2	Siempre	Muchas veces	Siempre	Siempre	Siempre
259	86	Rojo	4	3	4	4	3	4	3	5	3	4	Si	No	Si	No	No	No	No	No	No	No	No		Si	No	Si	No	No	No	No	No	No	No	No		1	1	3	3	7	3	1	0	Muchas veces	Muchas veces	Muchas veces	Muchas veces	Pocas veces
344	87	Rojo	5	6	5	5	4	4	6	5	5	4	Si	No	No	Si	No	No	No	No	No	No	No		No	No	Si	Si	No	No	No	No	No	No	No		3	5	6	6	7	6	5	3	Siempre	Pocas veces	Siempre	Siempre	Pocas veces
344	88	Rojo	4	2	4	3	3	4	2	4	3	3	Si	No	Si	No	No	Si	No	No	No	Si	No		No	No	Si	Si	No	No	No	No	No	No	No		0	0	2	1	7	4	3	0	Siempre	Muchas veces	Muchas veces	Muchas veces	Pocas veces
333	89	Rojo	10	3	10	2	2	9	8	8	2	0	Si	No	Si	Si	No	No	No	No	No	No	No		No	No	Si	Si	No	No	No	No	No	No	No		0	0	3	0	10	9	2	0	Muchas veces	Muchas veces	Pocas veces	Muchas veces	Pocas veces
322	90	Rojo	10	5	5	5	5	10	6	4	0	2	Si	No	Si	No	No	No	No	No	No	Si	No		No	No	Si	No	No	Si	No	Si	No	Si	No		0	0	3	4	10	3	4	0	Muchas veces	Pocas veces	Siempre	Siempre	Pocas veces
351	91	Rojo	4	3	4	4	0	3	2	3	0	0	Si	No	Si	Si	No	No	No	No	No	No	No		No	No	Si	Si	No	No	No	No	No	No	Si	SUS ACCESORIOS BOLSAS, MANTAS	0	0	4	3	10	3	2	0	Muchas veces	Muchas veces	Pocas veces	Pocas veces	Pocas veces
339	93	Rojo	3	3	4	2	2	3	3	2	2	3	Si	No	No	Si	No	No	No	Si	Si	No	No		Si	No	No	Si	No	No	No	Si	Si	No	No		2	3	4	3	10	7	4	0	Siempre	Siempre	Siempre	Siempre	Siempre
261	94	Rojo	10	10	10	10	10	10	10	10	10	10	Si	Si	Si	Si	No	No	No	No	Si	Si	No		No	Si	Si	Si	Si	No	No	No	No	No	No		6	3	8	8	10	9	9	1	Muchas veces	Pocas veces	Muchas veces	Muchas veces	Muchas veces
261	95	Rojo	7	5	4	4	2	5	3	3	1	4	Si	Si	Si	Si	No	No	No	No	Si	Si	No		No	Si	Si	Si	No	No	No	No	No	No	No		1	2	5	4	9	5	2	1	Muchas veces	Muchas veces	Muchas veces	Muchas veces	Pocas veces
277	97	Rojo	4	4	4	4	4	4	4	4	4	4	Si	No	Si	No	Si	No	No	No	Si	Si	No		No	No	Si	No	Si	No	No	No	No	No	Si	PERSONALIDAD	2	1	4	5	4	4	3	0	Muchas veces	Pocas veces	Muchas veces	Muchas veces	Pocas veces
261	99	Rojo	3	4	4	5	3	6	3	5	3	4	Si	No	Si	Si	No	No	No	No	No	No	No		No	No	Si	Si	No	No	No	No	No	No	No		0	0	4	3	10	4	2	1	Siempre	Siempre	Siempre	Muchas veces	Muchas veces
255	101	Rojo	3	4	4	7	2	6	2	6	2	2	No	Si	Si	Si	No	No	No	No	No	No	No		No	Si	Si	No	No	Si	No	No	No	No	No		0	1	7	2	10	8	1	0	Muchas veces	Muchas veces	Muchas veces	Muchas veces	Pocas veces
134	103	Rojo	6	4	5	5	5	6	5	6	4	4	Si	Si	Si	Si	Si	No	No	No	Si	Si	No		No	Si	Si	Si	Si	No	Si	No	No	No	No		4	4	6	5	7	7	5	4	Muchas veces	Muchas veces	Pocas veces	Muchas veces	Pocas veces
134	104	Rojo	6	5	6	5	4	4	4	5	5	6	Si	No	No	Si	No	No	No	No	No	No	No		No	No	No	Si	Si	No	No	No	No	No	No		2	2	4	4	8	5	5	1	Pocas veces	Muchas veces	Pocas veces	Pocas veces	Pocas veces
134	106	Rojo	7	5	7	7	4	8	5	7	4	5	Si	No	No	Si	Si	No	No	No	Si	No	No		No	No	Si	No	Si	No	No	Si	No	No	Si	DENTRO DE FORMA DE VESTIR ALGUNOS ACCESORIOS QUE UTILICE	0	0	5	4	10	8	1	0	Siempre	Siempre	Nunca	Pocas veces	Nunca
134	109	Rojo	4	2	10	10	4	10	3	10	3	3	Si	No	Si	Si	Si	Si	Si	Si	No	Si	No		Si	No	Si	Si	Si	Si	No	Si	No	Si	No		0	0	10	1	10	10	0	0	Siempre	Siempre	Pocas veces	Muchas veces	Nunca
17	111	Rojo	7	6	5	6	7	5	5	6	4	4	Si	No	No	Si	No	No	No	No	No	No	No		No	No	Si	Si	No	No	No	No	No	No	No		0	2	5	5	9	7	5	2	Siempre	Muchas veces	Muchas veces	Muchas veces	Pocas veces
154	112	Rojo	5	4	6	6	7	4	5	4	6	3	Si	No	Si	No	Si	No	No	No	Si	Si	No		No	No	Si	Si	No	No	No	No	No	No	No		2	5	5	5	10	5	6	0	Muchas veces	Muchas veces	Muchas veces	Muchas veces	Pocas veces
145	113	Rojo	7	5	7	6	5	6	5	7	6	3	Si	No	No	No	No	No	No	No	No	Si	No		No	No	No	Si	No	No	No	No	No	No	No		2	2	4	3	9	7	1	1	Siempre	Muchas veces	Pocas veces	Pocas veces	Pocas veces
156	114	Rojo	8	6	9	9	6	10	7	8	6	7	Si	No	Si	Si	No	No	No	No	No	No	No		No	Si	Si	Si	No	No	No	No	No	No	No		0	0	10	5	10	8	0	0	Siempre	Siempre	Muchas veces	Muchas veces	Pocas veces
156	115	Rojo	2	1	3	3	1	3	1	3	1	1	No	Si	No	Si	No	No	No	Si	No	No	No		No	Si	No	Si	No	No	No	Si	No	No	No		1	1	2	2	8	3	1	0	Muchas veces	Muchas veces	Muchas veces	Muchas veces	Pocas veces
153	116	Rojo	7	4	6	6	4	6	4	4	4	4	Si	Si	Si	Si	No	No	No	No	No	No	No		No	Si	Si	Si	Si	No	No	No	No	No	No		3	1	5	4	9	5	4	0	Muchas veces	Pocas veces	Muchas veces	Muchas veces	Pocas veces
145	117	Rojo	5	6	5	5	4	5	6	5	4	4	Si	Si	Si	No	No	No	No	No	Si	No	No		No	Si	Si	Si	No	No	No	No	No	No	No		3	3	4	4	8	6	5	10	Siempre	Siempre	Siempre	Siempre	Muchas veces
163	118	Rojo	8	5	8	7	5	7	7	7	7	7	No	Si	Si	No	No	No	No	No	No	No	No		No	Si	Si	No	No	No	No	No	No	No	No		3	5	8	5	9	8	5	0	Muchas veces	Pocas veces	Pocas veces	Muchas veces	Pocas veces
163	119	Rojo	4	1	4	4	0	5	0	4	0	1	Si	No	Si	No	Si	No	No	No	No	Si	No		No	No	Si	No	Si	No	No	No	No	No	No		0	0	2	1	10	4	1	0	Siempre	Siempre	Siempre	Pocas veces
164	120	Rojo	1	0	2	2	0	2	0	2	0	0	Si	No	Si	Si	No	Si	No	No	No	Si	No		No	No	Si	No	No	No	No	No	No	No	No		0	0	2	2	10	2	0	0	Muchas veces	Muchas veces	Pocas veces	Muchas veces	Nunca
163	121	Rojo	2	2	6	4	3	3	2	2	1	2	Si	No	Si	No	No	No	No	No	Si	No	No		No	Si	Si	Si	No	No	No	No	No	No	No		0	0	6	5	9	6	2	0	Muchas veces	Muchas veces	Pocas veces	Muchas veces	Nunca
163	122	Rojo	7	2	6	6	7	7	6	7	6	6	Si	Si	Si	Si	No	No	No	No	No	Si	No		No	Si	Si	Si	No	No	No	No	No	No	No		1	0	6	5	10	7	5	0	Muchas veces	Muchas veces	Siempre	Muchas veces	Siempre
17	123	Rojo	1	0	1	1	0	1	1	1	0	0	Si	No	Si	No	No	No	No	No	No	No	No		No	No	Si	Si	No	No	No	No	No	No	No		0	1	1	0	6	1	1	0	Siempre	Pocas veces	Pocas veces	Siempre	Pocas veces
17	124	Rojo	8	8	8	8	7	7	5	7	5	6	Si	No	Si	No	No	No	No	No	No	Si	No		No	No	Si	No	Si	No	Si	No	No	No	No		0	0	5	2	7	5	1	0	Siempre	Siempre	Muchas veces	Muchas veces	Pocas veces
17	125	Rojo	5	4	5	5	4	6	4	5	4	4	Si	No	Si	Si	No	No	No	Si	No	No	Si	IDIOMA	No	No	Si	Si	Si	No	No	Si	No	No	No		2	1	5	4	9	5	3	0	Pocas veces	Pocas veces	Muchas veces	Muchas veces	Pocas veces
242	126	Rojo	5	4	6	4	4	5	4	5	3	2	Si	No	No	No	Si	No	No	Si	No	Si	No		No	No	Si	No	Si	No	No	Si	No	No	Si	LA FORMA COMO PONE LA BOLSA	1	2	5	5	9	5	2	0	Muchas veces	Muchas veces	Muchas veces	Muchas veces	Pocas veces
240	127	Rojo	6	7	6	7	3	7	5	4	3	5	Si	Si	Si	Si	Si	No	No	No	Si	No	No		No	Si	Si	Si	Si	No	No	No	No	No	No		1	1	4	3	10	5	1	0	Muchas veces	Muchas veces	Pocas veces	Pocas veces	Pocas veces
253	128	Rojo	8	8	8	8	8	8	8	8	6	6	Si	No	Si	Si	Si	No	No	No	Si	No	No		No	No	Si	Si	Si	No	No	Si	No	No	No		0	0	8	8	10	8	5	0	Siempre	Muchas veces	Pocas veces	Pocas veces	Pocas veces
133	129	Rojo	3	0	3	3	0	3	0	3	0	0	No	No	Si	No	No	No	No	No	No	Si	No		No	No	Si	No	No	No	No	No	No	No	No		0	0	3	0	10	3	0	0	Siempre	Siempre	Pocas veces	Muchas veces	Nunca
249	130	Rojo	6	5	7	6	2	7	6	3	3	2	Si	Si	Si	Si	No	No	No	No	No	No	No		No	Si	Si	Si	Si	No	No	No	No	No	No		3	2	6	5	8	7	5	0	Siempre	Muchas veces	Pocas veces	Siempre	Pocas veces
257	134	Rojo	10	7	8	8	5	9	6	9	6	5	Si	Si	Si	Si	Si	No	No	No	Si	Si	No		No	Si	Si	Si	Si	No	No	No	No	No	No		0	0	10	5	10	9	5	0	Siempre	Siempre	Muchas veces	Muchas veces	Pocas veces
257	135	Rojo	10	9	8	8	5	6	7	8	0	9	Si	Si	Si	Si	Si	Si	Si	Si	No	Si	No		No	Si	Si	Si	Si	No	No	Si	No	Si	No		0	0	1	2	3	4	0	0	Muchas veces	Pocas veces	Siempre	Siempre	Siempre
309	136	Rojo	7	5	8	7	5	7	6	7	5	5	Si	No	Si	No	Si	No	No	No	Si	No	No		No	No	Si	Si	Si	No	No	Si	No	No	No		1	2	5	5	8	7	6	0	Pocas veces	Pocas veces	Muchas veces	Muchas veces	Pocas veces
257	137	Rojo	7	4	8	9	6	9	7	9	10	9	Si	Si	Si	Si	No	No	No	No	Si	No	No		Si	Si	Si	Si	No	No	No	No	Si	No	No		0	0	5	6	10	8	1	0	Pocas veces	Muchas veces	Siempre	Muchas veces	Pocas veces
141	138	Rojo	3	3	3	3	2	4	4	4	5	4	Si	No	Si	Si	No	No	No	No	No	No	No		No	No	Si	Si	No	No	No	No	No	No	No		1	0	3	3	7	4	1	0	Siempre	Pocas veces	Pocas veces	Pocas veces	Pocas veces
245	139	Rojo	0	0	3	3	0	4	0	3	3	2	Si	Si	Si	Si	No	No	No	No	No	No	No		No	Si	Si	Si	No	Si	No	No	No	No	No		0	0	3	5	10	5	2	0	Siempre	Siempre	Nunca	Pocas veces	Nunca
241	140	Rojo	5	3	5	3	4	6	5	7	0	8	Si	No	No	Si	No	No	No	No	No	No	No		No	No	No	Si	No	No	No	No	No	No	No		0	0	5	4	10	8	0	0	Siempre	Siempre	Pocas veces	Pocas veces	Nunca
278	141	Rojo	5	6	5	3	4	6	6	6	3	5	Si	No	Si	No	No	No	No	No	No	No	No		No	No	Si	Si	No	No	No	No	No	No	No		3	3	5	5	6	7	4	2	Muchas veces	Pocas veces	Pocas veces	Muchas veces	Pocas veces
248	142	Rojo	5	6	4	1	2	3	3	4	1	3	Si	Si	Si	No	No	No	No	No	No	No	No		No	No	Si	Si	No	No	No	No	No	No	No		2	1	4	4	9	5	3	0	Siempre	Pocas veces	Pocas veces	Muchas veces	Nunca
129	143	Rojo	4	4	5	5	3	6	6	4	5	6	Si	No	No	Si	No	No	No	No	No	No	No		No	No	Si	Si	No	No	No	No	No	No	No		1	1	4	3	9	6	2	1	Muchas veces	Muchas veces	Pocas veces	Muchas veces	Nunca
239	144	Rojo	7	7	7	7	7	7	7	7	6	7	Si	No	Si	No	No	No	No	No	No	No	No		No	No	Si	No	No	No	No	No	No	No	No		5	3	7	7	9	8	6	0	Muchas veces	Muchas veces	Muchas veces	Muchas veces	Muchas veces
239	146	Rojo	6	3	5	5	4	6	1	6	2	3	Si	Si	Si	Si	No	Si	No	Si	Si	Si	No		No	Si	Si	Si	Si	No	No	Si	No	No	No		0	0	5	4	10	5	1	0	Siempre	Siempre	Pocas veces	Muchas veces	Nunca
239	147	Rojo	10	10	10	8	8	10	9	9	6	8	Si	No	Si	Si	No	Si	No	Si	No	No	No		No	No	Si	Si	Si	No	No	Si	No	No	No		1	4	8	9	10	10	7	0	Pocas veces	Muchas veces	Pocas veces	Pocas veces	Nunca
239	148	Rojo	5	7	7	7	7	7	7	7	7	7	No	No	No	No	No	Si	Si	Si	No	No	No		No	No	Si	No	Si	No	No	No	No	No	No		4	4	4	4	7	5	3	5	Siempre	Muchas veces	Pocas veces	Siempre	Pocas veces
239	149	Rojo	3	3	3	3	3	3	3	3	3	3	Si	No	Si	Si	No	No	No	No	Si	No	No		No	No	Si	Si	No	No	No	No	No	No	No		1	1	3	3	6	3	2	0	Muchas veces	Muchas veces	Muchas veces	Muchas veces	Nunca
276	150	Rojo	8	5	7	7	5	7	6	7	6	5	Si	No	Si	Si	Si	No	No	No	No	No	No		No	No	Si	No	Si	No	No	No	No	No	No		2	3	6	7	10	7	6	1	Muchas veces	Pocas veces	Muchas veces	Siempre	Pocas veces
335	152	Rojo	5	4	5	3	4	6	7	6	4	6	Si	No	Si	Si	No	No	No	No	No	No	No		No	No	No	Si	No	No	No	No	No	No	No		3	3	5	5	8	8	5	1	Muchas veces	Muchas veces	Muchas veces	Muchas veces	Pocas veces
171	153	Rojo	4	3	4	3	5	4	4	4	4	4	Si	Si	Si	Si	Si	Si	No	No	Si	Si	No		Si	Si	Si	Si	Si	Si	Si	Si	No	Si	No		2	1	4	4	8	5	4	2	Muchas veces	Pocas veces	Muchas veces	Muchas veces	Pocas veces
168	155	Rojo	4	4	4	4	4	5	5	5	5	5	No	No	No	Si	No	No	No	No	No	No	No		Si	No	No	Si	No	No	No	No	No	No	No		3	4	4	5	7	5	5	3	Siempre	Muchas veces	Muchas veces	Muchas veces	Pocas veces
220	156	Rojo	6	3	7	3	0	8	3	8	1	2	Si	No	Si	Si	No	No	No	No	No	No	No		Si	No	No	Si	No	No	No	No	No	Si	No		0	0	6	0	10	10	0	0	Pocas veces	Nunca	Muchas veces	Siempre	Pocas veces
210	157	Rojo	6	7	4	5	3	4	8	4	3	5	Si	No	Si	No	No	No	No	No	No	No	No		No	No	No	Si	No	No	No	No	No	No	No		4	3	5	5	7	6	6	2	Muchas veces	Pocas veces	Siempre	Siempre	Muchas veces
208	158	Rojo	6	4	5	4	3	5	5	5	3	4	Si	No	Si	Si	No	No	No	No	No	No	No		No	No	Si	Si	No	No	No	No	No	No	No		0	1	4	3	7	5	2	0	Muchas veces	Siempre	Muchas veces	Muchas veces	Pocas veces
205	159	Rojo	5	2	6	5	2	7	7	3	2	7	Si	No	Si	Si	No	No	No	No	No	No	No		No	No	No	Si	No	No	No	No	No	No	No		0	1	2	2	8	5	0	0	Muchas veces	Muchas veces	Siempre	Siempre	Pocas veces
220	160	Rojo	3	4	3	3	3	4	4	5	3	4	Si	Si	No	No	No	No	No	No	No	No	No		Si	No	Si	No	No	No	No	No	No	No	No		0	0	2	0	3	2	0	0	Muchas veces	Muchas veces	Muchas veces	Muchas veces	Nunca
168	161	Rojo	5	4	5	5	4	5	4	5	4	4	No	Si	Si	Si	No	No	No	No	No	Si	No		No	No	Si	Si	No	No	No	No	No	No	No		3	3	5	4	7	6	3	3	Muchas veces	Muchas veces	Pocas veces	Muchas veces	Pocas veces
339	162	Rojo	7	5	5	3	2	4	3	1	1	2	Si	No	No	Si	No	No	No	No	No	No	No		No	No	No	Si	Si	No	No	No	No	No	No		3	3	7	5	10	2	5	0	Muchas veces	Pocas veces	Siempre	Siempre	Pocas veces
322	163	Rojo	9	8	9	8	7	8	7	8	7	7	Si	No	Si	Si	No	No	No	No	No	No	No		No	Si	Si	Si	No	No	No	Si	No	No	No		3	3	5	5	10	9	4	0	Siempre	Muchas veces	Siempre	Siempre	Pocas veces
308	164	Rojo	1	1	1	1	1	1	1	1	0	0	Si	Si	Si	Si	No	No	No	No	No	No	No		Si	Si	Si	No	No	No	No	Si	No	No	No		0	0	2	3	4	3	4	0	Pocas veces	Pocas veces	Pocas veces	Pocas veces	Pocas veces
326	166	Rojo	2	3	3	4	3	4	3	4	2	3	Si	No	No	Si	No	No	No	No	No	No	No		No	No	No	Si	No	No	No	No	No	Si	No		1	1	4	2	10	4	2	0	Muchas veces	Pocas veces	Muchas veces	Pocas veces	Pocas veces
331	167	Rojo	2	1	1	1	0	1	1	1	0	1	Si	No	Si	Si	Si	No	No	No	No	No	No		No	No	Si	Si	No	No	No	No	No	No	No		0	0	1	1	8	2	0	0	Muchas veces	Muchas veces	Muchas veces	Muchas veces	Pocas veces
343	168	Rojo	5	4	3	3	3	5	4	4	4	3	Si	No	No	Si	No	No	No	No	No	Si	No		No	No	No	Si	No	No	No	No	Si	No	No		2	3	5	5	8	4	3	2	Muchas veces	Muchas veces	Muchas veces	Muchas veces	Pocas veces
303	169	Rojo	2	2	2	2	2	3	3	3	2	3	Si	No	No	Si	No	No	No	No	No	Si	No		No	No	Si	Si	No	No	No	Si	No	No	No		1	1	3	2	8	2	1	1	Muchas veces	Muchas veces	Muchas veces	Muchas veces	Pocas veces
310	171	Rojo	3	2	2	3	2	3	8	5	3	0	Si	No	Si	No	No	No	No	Si	No	No	No		Si	No	Si	No	No	No	No	Si	No	No	No		0	0	4	4	10	5	5	0	Siempre	Muchas veces	Muchas veces	Muchas veces	Pocas veces
339	172	Rojo	9	9	9	9	7	9	9	9	5	7	Si	Si	Si	No	No	No	No	No	No	No	No		No	Si	Si	Si	No	No	No	No	No	No	No		0	1	9	9	10	9	4	0	Pocas veces	Pocas veces	Muchas veces	Siempre	Pocas veces
269	174	Rojo	2	1	4	2	2	2	0	1	0	0	No	Si	No	No	No	No	No	No	No	No	No		No	Si	No	No	No	No	No	No	No	No	No		1	1	1	2	4	2	2	3
334	176	Rojo	5	0	5	5	0	0	0	5	0	0	No	No	Si	No	Si	Si	No	No	No	No	No		No	No	Si	No	Si	Si	No	No	No	No	No		0	0	3	0	8	5	0	0	Siempre	Muchas veces	Pocas veces	Muchas veces	Pocas veces
347	178	Rojo	4	4	4	4	4	4	4	4	2	4	Si	Si	Si	Si	Si	Si	Si	Si	Si	Si	No		Si	Si	Si	Si	Si	Si	Si	Si	Si	Si	No		0	0	4	4	4	4	2	0	Siempre	Pocas veces	Siempre	Siempre	Pocas veces
319	179	Rojo	4	1	3	3	1	4	0	3	0	1	Si	No	Si	Si	No	No	No	No	No	No	No		No	No	Si	Si	No	No	No	No	No	No	No		0	0	2	0	10	3	0	0	Siempre	Siempre	Muchas veces	Muchas veces	Pocas veces
339	180	Rojo	4	4	5	4	5	5	5	6	4	5	No	No	Si	Si	No	Si	No	Si	No	No	No		No	No	Si	Si	Si	No	No	Si	No	No	No		2	2	5	5	5	5	4	0	Siempre	Siempre	Siempre	Siempre	Siempre
193	182	Rojo	1	0	1	1	0	1	0	1	0	0	Si	No	Si	No	Si	No	No	No	No	No	No		No	No	Si	Si	No	No	No	No	No	No	No		0	0	1	0	10	1	0	0	Muchas veces	Pocas veces	Muchas veces	Muchas veces	Nunca
309	183	Rojo	4	2	4	4	3	4	3	4	2	3	Si	Si	Si	Si	No	No	No	No	Si	No	No		No	Si	Si	Si	No	No	No	Si	No	No	No		1	3	4	3	10	4	3	3	Muchas veces	Pocas veces	Muchas veces	Siempre	Nunca
253	184	Rojo	5	5	5	5	5	5	5	5	5	5	Si	No	Si	No	No	No	No	No	No	No	No		No	No	Si	No	No	No	No	No	No	No	No		4	3	5	5	6	5	4	3	Muchas veces	Pocas veces	Muchas veces	Muchas veces	Muchas veces
242	185	Rojo	4	3	5	5	4	4	6	7	5	7	Si	No	No	Si	No	No	No	No	No	No	No		No	No	No	Si	Si	No	No	No	No	No	No		1	2	7	7	10	9	8	0	Pocas veces	Pocas veces	Muchas veces	Muchas veces	Muchas veces
130	186	Rojo	3	2	3	2	2	2	2	2	1	1	Si	No	Si	No	No	Si	No	No	No	No	No		No	No	Si	No	No	Si	No	No	No	No	No		0	0	2	2	7	3	1	0	Muchas veces	Pocas veces	Muchas veces	Muchas veces	Nunca
237	187	Rojo	4	0	2	3	0	3	0	3	0	0	Si	No	Si	Si	No	No	No	Si	No	No	No		No	No	Si	Si	No	No	No	Si	No	No	No		0	0	2	0	9	3	0	0	Siempre	Muchas veces	Pocas veces	Muchas veces	Pocas veces
131	188	Rojo	2	2	2	3	3	3	3	3	3	3	No	No	No	No	No	No	No	No	No	No	Si		No	No	Si	No	No	No	No	No	No	No	No		3	3	3	3	4	4	3	3	Muchas veces	Muchas veces	Muchas veces	Muchas veces	Pocas veces
247	189	Rojo	7	5	7	7	5	8	6	5	4	4	Si	No	Si	Si	Si	No	No	Si	No	No	No		No	No	Si	No	Si	No	No	Si	No	No	No		1	0	7	7	10	7	4	0	Siempre	Siempre	Siempre	Siempre	Pocas veces
136	190	Rojo	2	1	2	1	1	1	1	1	1	2	Si	No	Si	Si	No	No	No	Si	Si	Si	No		No	No	Si	Si	Si	No	No	No	No	No	No		0	0	1	1	6	1	0	0	Muchas veces	Pocas veces	Pocas veces	Muchas veces	Pocas veces
137	192	Rojo	0	0	0	0	0	0	0	0	0	0	Si	No	Si	No	No	No	No	No	No	Si	No		Si	No	Si	No	No	No	No	No	No	Si	No		0	0	0	0	2	0	0	0	Siempre	Siempre	Muchas veces	Muchas veces	Pocas veces
143	193	Rojo	8	7	8	8	7	8	7	8	7	7	Si	No	Si	No	No	No	No	No	No	No	No		No	No	Si	Si	No	No	No	No	No	No	No		0	0	8	7	10	8	1	0	Muchas veces	Muchas veces	Pocas veces	Muchas veces	Pocas veces
309	194	Rojo	7	0	5	4	0	3	0	3	0	0	Si	No	Si	No	No	No	No	No	No	No	No		No	No	Si	No	No	No	No	No	No	No	No		0	0	2	0	10	7	0	0	Muchas veces	Muchas veces	Muchas veces	Siempre	Pocas veces
309	195	Rojo	9	5	9	9	5	9	5	10	5	5	Si	No	Si	Si	No	No	No	No	No	No	No		Si	No	Si	Si	No	No	No	No	No	No	No		0	0	9	5	10	9	5	0	Siempre	Pocas veces	Muchas veces	Muchas veces	Siempre
154	196	Rojo	5	0	5	5	0	5	0	5	0	0	Si	No	Si	No	No	No	No	No	No	No	No		Si	No	Si	No	No	No	No	No	No	No	No		0	0	5	2	8	5	2	0	Muchas veces	Muchas veces	Pocas veces	Muchas veces	Pocas veces
201	197	Rojo	8	8	10	9	8	10	10	10	8	8	Si	Si	Si	No	No	No	Si	No	No	No	No		No	Si	Si	Si	Si	No	No	Si	No	No	No		0	1	8	8	10	10	5	0	Muchas veces	Muchas veces	Pocas veces	Pocas veces	Pocas veces
345	201	Rojo	5	6	4	5	4	4	5	5	4	5	Si	Si	Si	Si	No	No	No	No	No	No	No		No	Si	Si	Si	No	No	No	No	No	No	No		2	4	5	5	9	6	5	0	Siempre	Muchas veces	Pocas veces	Pocas veces	Pocas veces
318	202	Rojo	7	7	3	7	2	6	8	4	2	1	Si	Si	Si	Si	No	Si	No	No	No	Si	No		No	Si	Si	Si	Si	No	No	No	No	No	No		1	2	4	3	7	6	4	5	Siempre	Muchas veces	Muchas veces	Muchas veces	Siempre
333	203	Rojo	5	4	5	5	4	5	3	5	3	3	Si	Si	Si	Si	Si	Si	No	No	No	Si	No		No	No	Si	Si	No	No	No	No	No	Si	No		0	0	3	2	7	5	0	0	Siempre	Siempre	Siempre	Siempre	Siempre
336	204	Rojo	5	4	6	6	4	6	6	6	5	6	Si	No	Si	No	Si	Si	Si	No	No	No	No		No	No	Si	No	No	No	No	No	No	No	No		0	0	2	3	10	2	0	0	Nunca	Nunca	Muchas veces	Siempre	Muchas veces
[truncated: 60 more columns]

## Sheet: Validation Ex. Dictionary
	storage	display	value
variable name	type	format	label	variable label
codigoe	int	%8.0g		CÛdigo del establecimiento
cuestionario	int	%8.0g		N˙mero de cuestionario
color	long	%8.0g	color1	Color del cuestionario
f1	byte	%8.0g		Foto 1
f2	byte	%8.0g		Foto 2
f3	byte	%8.0g		Foto 3
f4	byte	%8.0g		Foto 4
f5	byte	%8.0g		Foto 5
f6	byte	%8.0g		Foto 6
f7	byte	%8.0g		Foto 7
f8	byte	%8.0g		Foto 8
f9	byte	%8.0g		Foto 9
f10	byte	%8.0g		Foto 10
p2_1_1	byte	%8.0g	sino	Su acento o forma de hablar
p2_1_2	byte	%8.0g	sino	Su color de piel
p2_1_3	byte	%8.0g	sino	Su forma de vestir
p2_1_4	byte	%8.0g	sino	Sus rasgos fisicos
p2_1_5	byte	%8.0g	sino	Su arreglo personal
p2_1_6	byte	%8.0g	sino	Su nivel educativo
p2_1_7	byte	%8.0g	sino	Su nivel socioeconomico
p2_1_8	byte	%8.0g	sino	Su actitud
p2_1_9	byte	%8.0g	sino	Su apellido
p2_1_10	byte	%8.0g	sino	Ser provinciano o por lugar de nacimiento
p2_1_11	byte	%8.0g	sino	Otro
p2_1e	str6	%6s		Especifique
p2_2_1	byte	%8.0g	sino	Su acento o forma de hablar
p2_2_2	byte	%8.0g	sino	Su color de piel
p2_2_3	byte	%8.0g	sino	Su forma de vestir
p2_2_4	byte	%8.0g	sino	Sus rasgos fisicos
p2_2_5	byte	%8.0g	sino	Su arreglo personal
p2_2_6	byte	%8.0g	sino	Su nivel educativo
p2_2_7	byte	%8.0g	sino	Su nivel socioeconomico
p2_2_8	byte	%8.0g	sino	Su actitud
p2_2_9	byte	%8.0g	sino	Su apellido
p2_2_10	byte	%8.0g	sino	Ser provinciano o por lugar de nacimiento
p2_2_11	byte	%8.0g	sino	Otro
p2_2e	str56	%56s		Especifique
fa3	byte	%8.0g		Foto A
fb3	byte	%8.0g		Foto B
fc3	byte	%8.0g		Foto C
fd3	byte	%8.0g		Foto D
fe3	byte	%8.0g		Foto E
ff3	byte	%8.0g		Foto F
fg3	byte	%8.0g		Foto G
fh3	byte	%8.0g		Foto H
fa4	byte	%12.0g	frec	Foto A
fb4	byte	%12.0g	frec	Foto B
fc4	byte	%12.0g	frec	Foto C
fd4	byte	%12.0g	frec	Foto D
fe4	byte	%12.0g	frec	Foto E
ff4	byte	%12.0g	frec	Foto F
fg4	byte	%12.0g	frec	Foto G
fh4	byte	%12.0g	frec	Foto H
fa5	byte	%9.0g	porcen	Foto A
fb5	byte	%9.0g	porcen	Foto B
fc5	byte	%9.0g	porcen	Foto C
fd5	byte	%9.0g	porcen	Foto D
fe5	byte	%9.0g	porcen	Foto E
ff5	byte	%9.0g	porcen	Foto F
fg5	byte	%9.0g	porcen	Foto G
fh5	byte	%9.0g	porcen	Foto H
p3_1	byte	%8.0g	sexo	Sexo
p3_2	byte	%8.0g		Edad
p3_3	byte	%11.0g	estado	Estado civil
p3_3e	str5	%5s		Especifique
p3_4	byte	%9.0g	religion	Religion
p3_4e	str58	%58s		Especifique
p3_6	byte	%22.0g	grado	Grado de instruccion
p3_7d	str6	%6s		Lugar de nacimiento
p3_8d	str6	%6s		Lugar de residencia hasta los 12 anhos
p3_9d	str6	%6s		Lugar de nacimiento del padre
p3_10d	str6	%6s		Lugar de nacimiento de la madre
p3_11_1	byte	%8.0g	sino	Castellano
p3_11_2	byte	%8.0g	sino	Quechua
p3_11_3	byte	%8.0g	sino	Aimara
p3_11_4	byte	%8.0g	sino	Otra Lengua Indigena
p3_11_5	byte	%8.0g	sino	Idioma Extranjero
p3_11e	str17	%17s		Especifique
p3_12_1	byte	%8.0g	sino	Castellano-padre
p3_12_2	byte	%8.0g	sino	Quechua-padre
p3_12_3	byte	%8.0g	sino	Aimara-padre
p3_12_4	byte	%8.0g	sino	Otra Lengua Indigena-padre
p3_12_5	byte	%8.0g	sino	Idioma Extranjero-padre
p3_12e	str6	%6s		Especifique
p3_13_1	byte	%8.0g	sino	Castellano-madre
p3_13_2	byte	%8.0g	sino	Quechua-madre
p3_13_3	byte	%8.0g	sino	Aimara-madre
p3_13_4	byte	%8.0g	sino	Otra Lengua Indigena-madre
p3_13_5	byte	%8.0g	sino	Idioma Extranjero-madre
p3_13e	str6	%6s		Especifique
p3_14e	str80	%80s		Especifique
p3_15	byte	%10.0g	contrato	Tipo de contrato
p3_18	byte	%11.0g	diresa	DIRESA o DISA donde pertenece
p3_19	byte	%8.0g		N˙mero de obstetras que laboran en EESS
p3_20	byte	%8.0g		N˙mero de obstetras que rotan por consultorio de planificaciÛn
				familiar
p3_21	byte	%8.0g	sino	Rota en consultorio de planificaciÛn familiar
p3_22	byte	%8.0g	sino	Brinda consejerÌa en planificaciÛn familiar en otros servicios
p3_23	float	%9.0g		Anhos de experiencia de trabajo
p3_24	float	%9.0g		Anhos de experiencia en sierra o selva rural
p3_25	float	%9.0g		Anhos de experiencia en planificaciÛn familiar
f2_ind	float	%9.0g		Photo 2 is indigenous profile
f5_ind	float	%9.0g		Photo 5 is indigenous profile
f7_ind	float	%9.0g		Photo 7 is indigenous profile
f9_ind	float	%9.0g		Photo 9 is indigenous profile
f10_ind	float	%9.0g		Photo 10 is indigenous profile
f1_ind	float	%9.0g		Photo 1 is indigenous profile
f3_ind	float	%9.0g		Photo 3 is indigenous profile
f4_ind	float	%9.0g		Photo 4 is indigenous profile
f6_ind	float	%9.0g		Photo 6 is indigenous profile
f8_ind	float	%9.0g		Photo 8 is indigenous profile
